# Supplementary material for: Genome features of a novel hydrocarbonoclastic Chryseobacterium oranimense strain and its comparison to bacterial oil-degraders and to other C. oranimense strains
Source: DNA Res. 2023 Nov 11;30(6):dsad025. doi: 10.1093/dnares/dsad025 (PMC10710014; doi:10.1093/dnares/dsad025)
Supplement: dsad025_suppl_Supplementary_File_S2 [file dsad025_suppl_supplementary_file_s2.xlsx]

## Sheet: S1
Table S1. 19 crude oil degrading bacterial genomes used to run Phylogenetic Tree Building Service in BV-BRC.
Genome ID	Genome Name	GenBank Accessions	Sequencing Platform	Isolation Source	Geographic Location	Host Name
1.12484e+06	Chryseobacterium carnipullorum strain F9942	CP033921	PacBio	Milk swab	United Kingdom: Scotland, Paisley
1.12484e+06	Chryseobacterium carnipullorum strain DSM 25581	FRCD00000000
1.23395e+06	Chryseobacterium sp. JM1	JPRN00000000	Illumina MiSeq	milk carafe	USA: Pennsylvania
1.30014e+06	Chryseobacterium oranimense G311 (G311_B)	CCAV00000000		sputum of cystic fibrosis patient		Human, Homo sapiens
1.30014e+06	Chryseobacterium oranimense G311 (G311_A)	CDHM00000000
1.42396e+06	Chryseobacterium contaminans strain DSM 27621	FRBM00000000
1.50029e+06	Chryseobacterium sp. OV279	FQUD00000000
1.50029e+06	Chryseobacterium sp. OV715	JUGX00000000	Illumina HiSeq 2000; Illumina HiSeq
1.50029e+06	Chryseobacterium sp. YR203	FQVE00000000
1.81361e+06	Chryseobacterium cucumeris strain MW-6	CP068760	Illumina HiSeq	marine water	Pakistan: Arabean sea
1.81669e+06	Chryseobacterium sp. 6021061333	LT827012,LT827013,LT827014,LT827015
1.87105e+06	Chryseobacterium sp. strain UBA11285	DOTS00000000	Illumina HiSeq 2000	metagenome
2.03521e+06	Chryseobacterium sp. 52	PEEX00000000	PacBio		USA: Lake Washington
253.86	Chryseobacterium indologenes strain StR 01	CP035532	Illumina HiSeq		Tanzania	Oreochromis niloticus
267125	Chryseobacterium kwangjuense strain KJ1R5	LPUR00000000	Illumina MiSeq	Root	South Korea: Kwangju	Capsicum annuum (pepper)
2.72885e+06	Chryseobacterium sp. RP-3-3	JABBGI000000000	Illumina HiSeq	Arctic Soil	Canada: Cambridge Bay, NU
2.79764e+06	Chryseobacterium sp. L7	JAELVM000000000	Illumina HiSeq	seed	China	Alhagi sparsifolia
2.86265e+06	Chryseobacterium sp. OSA05B	JAHXYH010000100,JAHXYH010000101,JAHXYH010000102,JAHXYH010000103,JAHXYH010000104,JAHXYH010000105,JAHXYH010000106	Illumina MiSeq	soil	USA: Detroit, Michigan, urban community garden
297244	Chryseobacterium shigense strain NCTC13533	UFVQ00000000		not available: to be reported later
297244	Chryseobacterium shigense strain DSM 17126	FTNY00000000			Japan
307480	Chryseobacterium vrystaatense strain LMG 22846	JPRI00000000	Illumina MiSeq	raw chicken	South Africa
395933	Chryseobacterium lathyri strain NBRC 105250	BJYI00000000	Illumina HiSeq 1000		South Korea:Taean
395933	Chryseobacterium lathyri strain EST11A	JAHXYG010000010,JAHXYG010000011,JAHXYG010000012,JAHXYG010000013,JAHXYG010000014,JAHXYG010000015,JAHXYG010000016	Illumina MiSeq	soil	USA: Detroit, Michigan, urban community garden
395936	Chryseobacterium elymi strain KCTC 22547	QNUH00000000	Illumina MiSeq	rhizosphere of wild rye growing in a coastal sand dune area	South Korea: Chungnam Province	Leymus mollis
421059	Chryseobacterium oranimense strain DSM 19055	FQWT00000000			Israel: northern part
421532	Chryseobacterium luteum strain DSM 18605	JPRO00000000	Illumina MiSeq	phyllosphere of grasses	Germany
491207	Chryseobacterium oleae strain DSM 25575	FOVD00000000
558152	Chryseobacterium angstadtii strain KM	LFND00000000	Illumina MiSeq	Newt Tank	USA: PA, Williamsport
885586	Chryseobacterium sp. BLS98	LFNF00000000	Illumina MiSeq	Freshwater Creek	USA: PA, Montoursville

## Sheet: S2
Table S2. List of software in the bioinformatics analysis pipeline of the WGS analyses by Novogene.
Analysis	Software	Parameter	Usage	Version
Quality control	in-house		Quality control	1
Mapping	BWA	mem -t 4 -k 32 -M	Mapping clean reads to the reference genome and generation of bam result files	0.7.8-r455
	SAMtools		Sorting the bam files and removing duplication reads	0.1.19-44428cd
	Picard		Merging the bam files from the same sample	1.111
SNP/InDel Detection	SAMtools	mpileup -m 2 -F 0.002 -d 1000	Detection and filtration of SNPs and InDels	0.1.19-44428cd
SV Detection	Breakdancer		SV detection	1.4.4
CNV Detection	CNVnator	-call 100	CNV detection	V0.3
Variation Annotation	ANNOVAR		Annotation of the detected variations	2015Mar22

## Sheet: S3
Table S3. Annotation systems used by IMG/ER (IMGAP v5.1.4).
Annotation tools	Link
GeneMark.hmm-2 v1.25_lic	http://exon.gatech.edu/genemark/gmhmmp.cgi
INFERNAL 1.1.3 (Nov 2019)	http://eddylab.org/infernal/
Prodigal v2.6.3	https://github.com/hyattpd/Prodigal
tRNAscan-SE v.2.0.8 (May 2021)	http://gtrnadb.ucsc.edu/genomes/eukaryota/Bnapu2/Bnapu2-summary.html
HMMER 3.1b2	http://hmmer.org/
SignalP 4.1	https://services.healthtech.dtu.dk/service.php?SignalP-4.1
Rfam 13.0	https://rfam.xfam.org/
SMART	http://smart.embl-heidelberg.de/
COG 2003	https://www.ncbi.nlm.nih.gov/research/cog-project/
TIGRFAM v15.0	http://tigrfams.jcvi.org/cgi-bin/index.cgi
SuperFamily v1.75	https://supfam.org/
Pfam v34.0	https://pfam.xfam.org/
Cath-Funfam v4.2.0	https://www.cathdb.info/

## Sheet: S4
Table S4. Information for the C. oranimense genomes used in this study.
taxon_oid	Domain	Sequencing Status	Study Name	Genome Name / Sample Name	Sequencing Center	IMG Genome ID	Species	NCBI GenBank ID	Isolation	Isolation Country	Genome Size * assembled	Gene Count * assembled
2684623028	Bacteria	Permanent Draft	Genomic Encyclopedia of Archaeal and Bacterial Type Strains, Phase II (KMG-II): from individual species to whole genera	Chryseobacterium oranimense DSM 19055	DOE Joint Genome Institute (JGI)	2684623028	Chryseobacterium oranimense	FQWT00000000	raw cow milk	Israel	4598339	4380
2602041528	Bacteria	Permanent Draft	Genome sequence of Chryseobacterium oranimense G311	Chryseobacterium oranimense G311	European Bioinformatics Institute	2602041528	Chryseobacterium oranimense	CCAV00000000			4457049	4440
2945865373	Bacteria	Draft	Chryseobacterium oranimense strain as a putative hydrocarbon degrader	Chryseobacterium oranimense TT	Novogene	2945865373	Chryseobacterium oranimense	JAPDSL000000000	crude oil contaminated soil from Fyzabad Forest Reserve	Trinidad and Tobago	4265502	4040
2871689712	Bacteria	Permanent Draft	Genome sequence of Chryseobacterium oranimense G311	Chryseobacterium oranimense G311	Research Unit on Emerging Infectious and Tropical Diseases ( URMITE )	2871689712	Chryseobacterium oranimense	CDHM00000000			4457049	4539

## Sheet: S5
Table S5. 18 crude oil degrading specific bacterial genomes obtained via the Genomes by Ecosystem search tool on JGI.
taxon_oid	Sequencing Status	Genome Name / Sample Name	Sequencing Center	IMG Genome ID	Habitat	Isolation	Genome Size	Gene Count	CDS Count	COG Count	KO Count
2545824567	Permanent Draft	Pseudomonas aeruginosa N002	North East Institute of Science and Technology	2545824567	Soil, Terrestrial	Crude oil contaminated soil	6050470	5734	5597	4305	3355
2784132035	Permanent Draft	Pseudomonas veronii VI4T1	University of Hasselt	2784132035		crude oil contaminated soil	7129310	7148	7007	4222	3317
650716009	Finished	Hoyosella subflava DQS3-9A1	Peking University	650716009	Soil	crude oil-polluted saline soil in Daqing Oilfield in China	4863490	4759	4705	2973	2231
2724679746	Finished	Planococcus maritimus Y42	Major Bio	2724679746		crude oil-contamination soil	4149733	4283	4172	2696	2205
2548877052	Permanent Draft	Rhodococcus sp. DK17	Yonsei University	2548877052	Soil, Terrestrial	Crude oil-contaminated soil	9107362	8704	8633	5262	3469
2846870077	Permanent Draft	Alcaligenes aquatilis QD168	Federal University of Santa Maria	2846870077		crude oil-polluted sediment	4323879	4061	3957	3315	2436
2866986376	Finished	Nocardia mangyaensis Y48	Northwest Institute of Plateau Biology, Chinese Academy of Sciences	2866986376		crude oil-contamination soil	7310115	6791	6694	4740	2713
2512047034	Finished	Polymorphum gilvum SL003B-26A1	Peking University	2512047034	Soil	crude oil-polluted saline soil in Shengli Oilfield, China	4718963	4449	4393	3212	2580
2524023191	Permanent Draft	Lacticigenium naphthae DSM 19658	DOE Joint Genome Institute (JGI)	2524023191	Oil fields	Crude oil	2136465	2017	1967	1543	1228
2558860994	Permanent Draft	Alkanindiges illinoisensis DSM 15370	DOE Joint Genome Institute (JGI)	2558860994	Soil	Crude oil-contaminated soil	3305253	3119	3054	1966	1580
2964354563	Permanent Draft	Cytobacillus oceanisediminis 1T3	University of Campinas	2964354563		Crude oil	5037756	5315	5109	3846	2608
2551306371	Permanent Draft	Pseudoxanthomonas sp. GW2	Shanghai Jiao Tong University	2551306371		crude oil-degrading sample	3349425	3190	3131	2206	1841
2548876977	Permanent Draft	Rhodococcus sp. P14	Shantou University	2548876977		Crude oil-contaminated sediments	5669990	5562	5499	3399	2407
2965730171	Permanent Draft	Bacillus safensis SG 27	University of Campinas	2965730171		Crude oil	3751599	3989	3819	3115	2340
2574179706	Permanent Draft	Oleidesulfovibrio vietnamensis DSM 10520	DOE Joint Genome Institute (JGI)	2574179706	Aquatic, Fresh water	Water-oil interface of crude oil storage tank	3985519	3546	3468	2230	1799
2721755585	Finished	Bacillus subtilis MJ01	Shiraz University, College of Agriculture, Plant Protection, Iran, Shiraz	2721755585		crude oil contaminated soil	4108293	4201	4042	2925	2510
2965960871	Permanent Draft	Pseudomonas aeruginosa CMIP 8.1	University of Campinas	2965960871		Crude oil well	6886787	6663	6493	5165	3591
2513237387	Permanent Draft	Rhodococcus pyridinivorans AK37	BAYGEN	2513237387	Soil, Terrestrial	Crude oil-contaminated site in Hungary	5244611	4875	4820	3045	2223

## Sheet: S6
Table S6. Genome project data.
Property	Term
Finishing quality	Good
Complete BUSCO	0.997
Sequencing method	Illumina HiSeq
Gene calling program	CRT 1.8.2
Locus tag prefix	ONA67 (SAMN31536933)
GenBank ID	GCA_000612925.1
GOLD IDs in IMG database	Study ID: Gs0156630
	Project ID: Gp0615513
	Analysis ID: Ga0530513
Bioproject	PRJNA896197
Project relevance	Environmental
	Bioremediation
	Biotechnological

## Sheet: S7
Table S7. All CDS in COTT annotated through IMG/ER.
Locus Tag	Gene Product Name
Ga0530513_01_209_730	hypothetical protein
Ga0530513_01_741_1265	hypothetical protein
Ga0530513_01_1262_4018	hypothetical protein
Ga0530513_01_4011_4811	uncharacterized protein (DUF2147 family)
Ga0530513_01_4911_5489	hypothetical protein
Ga0530513_01_5708_8050	phospholipase C
Ga0530513_01_8130_9641	hypothetical protein
Ga0530513_01_9661_12804	TonB-linked SusC/RagA family outer membrane protein
Ga0530513_01_13211_14815	hypothetical protein
Ga0530513_01_14932_15720	short-subunit dehydrogenase
Ga0530513_01_16307_16660	hypothetical protein
Ga0530513_01_16672_17169	hypothetical protein
Ga0530513_01_17182_18408	3-phosphoshikimate 1-carboxyvinyltransferase
Ga0530513_01_18502_18828	NTP pyrophosphatase (non-canonical NTP hydrolase)
Ga0530513_01_18828_20237	hypothetical protein
Ga0530513_01_20416_20667	large subunit ribosomal protein L31
Ga0530513_01_20884_22044	UDP-N-acetylglucosamine diphosphorylase/glucosamine-1-phosphate N-acetyltransferase
Ga0530513_01_22264_22773	RNA polymerase sigma factor (sigma-70 family)
Ga0530513_01_22748_23416	hypothetical protein
Ga0530513_01_23480_24760	hypothetical protein
Ga0530513_01_24773_25273	hypothetical protein
Ga0530513_01_25298_26002	hypothetical protein
Ga0530513_01_26171_27631	IMP dehydrogenase
Ga0530513_01_27991_29850	hypothetical protein
Ga0530513_01_29915_30112	hypothetical protein
Ga0530513_01_30208_30891	hypothetical protein
Ga0530513_01_30898_31488	microcystin-dependent protein
Ga0530513_01_31620_33482	hypothetical protein
Ga0530513_01_33497_34567	hypothetical protein
Ga0530513_01_34894_35085	hypothetical protein
Ga0530513_01_35378_36517	hypothetical protein
Ga0530513_01_36523_39930	hypothetical protein
Ga0530513_01_39939_43391	RHS repeat-associated protein
Ga0530513_01_43348_43788	magnesium-transporting ATPase (P-type)
Ga0530513_01_43817_43966	hypothetical protein
Ga0530513_01_44018_44572	crossover junction endodeoxyribonuclease RuvC
Ga0530513_01_44598_45146	2'-5' RNA ligase
Ga0530513_01_45156_46262	CubicO group peptidase (beta-lactamase class C family)
Ga0530513_01_46423_47832	glutamate/tyrosine decarboxylase-like PLP-dependent enzyme
Ga0530513_01_47844_48554	uncharacterized protein (TIGR00290 family)
Ga0530513_01_48600_49634	hypothetical protein
Ga0530513_01_49782_53168	methylmalonyl-CoA mutase
Ga0530513_01_53317_53652	uncharacterized membrane protein
Ga0530513_01_53696_54799	rubrerythrin
Ga0530513_01_55147_55602	large subunit ribosomal protein L13
Ga0530513_01_55609_55995	small subunit ribosomal protein S9
Ga0530513_01_56200_56961	small subunit ribosomal protein S2
Ga0530513_01_57077_57523	hypothetical protein
Ga0530513_01_57528_58226	hypothetical protein
Ga0530513_01_58245_58922	tRNA (guanine-N7-)-methyltransferase
Ga0530513_01_59022_59795	hypothetical protein
Ga0530513_01_59998_60786	hypothetical protein
Ga0530513_01_60945_64340	gliding motility-associated-like protein
Ga0530513_01_64454_67297	gliding motility-associated-like protein
Ga0530513_01_67437_70298	gliding motility-associated-like protein
Ga0530513_01_70677_71504	elongation factor Ts
Ga0530513_01_71649_72404	hypothetical protein
Ga0530513_01_72469_73425	acetyl-CoA carboxylase carboxyl transferase subunit alpha
Ga0530513_01_73474_75201	nondiscriminating glutamyl-tRNA synthetase
Ga0530513_01_75337_76242	glycosyltransferase involved in cell wall biosynthesis
Ga0530513_01_76511_77734	hypothetical protein
Ga0530513_01_77785_78972	glycosyltransferase involved in cell wall biosynthesis
Ga0530513_01_78969_79943	hypothetical protein
Ga0530513_01_79985_81082	glycosyltransferase involved in cell wall biosynthesis
Ga0530513_01_81079_81822	peptidoglycan/xylan/chitin deacetylase (PgdA/CDA1 family)
Ga0530513_01_82081_82836	glycosyltransferase involved in cell wall biosynthesis
Ga0530513_01_82836_84083	ornithine--oxo-acid transaminase
Ga0530513_01_84472_84879	hypothetical protein
Ga0530513_01_85178_86533	acetyl-CoA carboxylase biotin carboxylase subunit
Ga0530513_01_86627_87109	acetyl-CoA carboxylase biotin carboxyl carrier protein
Ga0530513_01_87237_87482	large subunit ribosomal protein L32
Ga0530513_01_87507_88052	uncharacterized metal-binding protein YceD (DUF177 family)
Ga0530513_01_88122_89213	4-hydroxythreonine-4-phosphate dehydrogenase
Ga0530513_01_89262_89846	riboflavin synthase
Ga0530513_01_89848_91302	two-component system nitrogen regulation sensor histidine kinase NtrY
Ga0530513_01_91302_92006	tRNA1Val (adenine37-N6)-methyltransferase
Ga0530513_01_92007_92717	cell division transport system ATP-binding protein
Ga0530513_01_92873_93031	large subunit ribosomal protein L34
Ga0530513_01_93267_94271	phosphoesterase RecJ-like protein
Ga0530513_01_94346_95149	NTE family protein
Ga0530513_01_95222_96004	pimeloyl-ACP methyl ester carboxylesterase
Ga0530513_01_96065_96583	biopolymer transport protein ExbD
Ga0530513_01_96854_98920	thiol:disulfide interchange protein
Ga0530513_01_98917_100236	tRNA(Ile)-lysidine synthase
Ga0530513_01_100327_101160	chemotaxis protein MotB
Ga0530513_01_101561_102208	caffeoyl-CoA O-methyltransferase
Ga0530513_01_102299_103015	cell wall-associated NlpC family hydrolase
Ga0530513_01_103033_103500	uncharacterized membrane protein
Ga0530513_01_103497_103841	mannose-6-phosphate isomerase-like protein (cupin superfamily)
Ga0530513_01_103847_105079	3-deoxy-D-manno-octulosonic-acid transferase
Ga0530513_01_105071_105697	hypothetical protein
Ga0530513_01_105697_106452	teichuronic acid biosynthesis glycosyltransferase TuaG
Ga0530513_01_106474_107469	peptidoglycan/LPS O-acetylase OafA/YrhL
Ga0530513_01_107645_108115	outer membrane lipoprotein-sorting protein
Ga0530513_01_108298_111111	leucyl-tRNA synthetase
Ga0530513_01_111176_111292	hypothetical protein
Ga0530513_01_111359_112216	biopolymer transport protein ExbB
Ga0530513_01_112278_112880	biopolymer transport protein ExbD
Ga0530513_01_112896_113468	biopolymer transport protein ExbD
Ga0530513_01_113492_114331	protein TonB
Ga0530513_01_114408_114605	uncharacterized membrane protein HdeD (DUF308 family)
Ga0530513_01_114595_115467	phosphate transport system substrate-binding protein
Ga0530513_01_115560_117209	tetratricopeptide (TPR) repeat protein
Ga0530513_01_117292_118011	bacillithiol biosynthesis deacetylase BshB1
Ga0530513_01_118665_120929	alpha-tubulin suppressor-like RCC1 family protein
Ga0530513_01_121139_121474	hypothetical protein
Ga0530513_01_121574_123235	ATP-binding cassette subfamily B multidrug efflux pump
Ga0530513_01_123326_124231	N utilization substance protein B
Ga0530513_01_124233_124754	hypothetical protein
Ga0530513_01_124759_125121	preprotein translocase subunit YajC
Ga0530513_01_125474_126208	decaprenylphospho-beta-D-erythro-pentofuranosid-2-ulose 2-reductase
Ga0530513_01_126210_126749	hypothetical protein
Ga0530513_01_126782_128653	bifunctional non-homologous end joining protein LigD
Ga0530513_01_128725_129327	bifunctional non-homologous end joining protein LigD
Ga0530513_01_129327_130112	DNA end-binding protein Ku
Ga0530513_01_130340_131071	predicted amidohydrolase
Ga0530513_01_131094_131828	CTP synthase (UTP-ammonia lyase)
Ga0530513_01_131845_133599	aspartyl-tRNA synthetase
Ga0530513_01_133763_134128	ankyrin repeat protein
Ga0530513_01_134241_135635	putative MATE family efflux protein
Ga0530513_01_135800_135919	30S ribosomal protein S31
Ga0530513_01_135973_136629	hypothetical protein
Ga0530513_01_136710_137969	hypothetical protein
Ga0530513_01_137973_138482	hypothetical protein
Ga0530513_01_138561_139676	lipid-A-disaccharide synthase
Ga0530513_01_139731_140819	glycoprotein endo-alpha-1,2-mannosidase
Ga0530513_01_141005_142774	competence protein ComEC
Ga0530513_01_142919_143584	succinate dehydrogenase / fumarate reductase cytochrome b subunit
Ga0530513_01_143600_145612	succinate dehydrogenase / fumarate reductase flavoprotein subunit
Ga0530513_01_145637_146404	succinate dehydrogenase / fumarate reductase iron-sulfur subunit
Ga0530513_01_146724_148247	thiol-disulfide isomerase/thioredoxin
Ga0530513_01_148417_149823	23S rRNA (uracil1939-C5)-methyltransferase
Ga0530513_01_149855_150331	hypothetical protein
Ga0530513_01_150297_150965	hypothetical protein
Ga0530513_01_151184_154111	hypothetical protein
Ga0530513_01_154403_158791	hypothetical protein
Ga0530513_01_159087_160817	AraC-like DNA-binding protein
Ga0530513_01_161020_161187	hypothetical protein
Ga0530513_01_161198_163375	prolyl oligopeptidase
Ga0530513_01_163377_165590	hypothetical protein
Ga0530513_01_165594_166442	thiopeptide-type bacteriocin biosynthesis protein
Ga0530513_01_166486_167115	dephospho-CoA kinase
Ga0530513_01_167125_167991	glyoxylase-like metal-dependent hydrolase (beta-lactamase superfamily II)
Ga0530513_01_168008_168619	transcriptional regulator
Ga0530513_01_168626_169648	Holliday junction DNA helicase RuvB
Ga0530513_01_169864_171090	imidazolonepropionase
Ga0530513_01_171124_172179	hypothetical protein
Ga0530513_01_172191_173105	formiminoglutamase
Ga0530513_01_173244_174536	succinate-semialdehyde dehydrogenase/glutarate-semialdehyde dehydrogenase
Ga0530513_01_174680_176125	pyruvate kinase
Ga0530513_01_176118_176591	hypothetical protein
Ga0530513_01_176569_177330	ribonuclease-3
Ga0530513_01_177340_178584	3-oxoacyl-[acyl-carrier-protein] synthase II
Ga0530513_01_178619_178858	acyl carrier protein
Ga0530513_01_179209_180624	aldehyde dehydrogenase (NAD+)
Ga0530513_01_180674_181483	AraC-like DNA-binding protein
Ga0530513_01_182180_182377	small subunit ribosomal protein S21
Ga0530513_01_182458_183345	integrase/recombinase XerC
Ga0530513_01_183342_183632	putative sigma-54 modulation protein
Ga0530513_01_184960_185640	DNA-binding response OmpR family regulator
Ga0530513_01_185641_187014	two-component system sensor histidine kinase ArlS
Ga0530513_01_187188_188429	cobalt-zinc-cadmium efflux system outer membrane protein
Ga0530513_01_188433_189518	cobalt-zinc-cadmium efflux system membrane fusion protein
Ga0530513_01_189681_192779	cobalt-zinc-cadmium resistance protein CzcA
Ga0530513_01_193287_194492	elongation factor Tu
Ga0530513_01_194630_194836	preprotein translocase subunit SecE
Ga0530513_01_194855_195397	transcriptional antiterminator NusG
Ga0530513_01_195731_196177	large subunit ribosomal protein L11
Ga0530513_01_196189_196881	large subunit ribosomal protein L1
Ga0530513_01_196899_197495	large subunit ribosomal protein L10
Ga0530513_01_197542_197913	large subunit ribosomal protein L7/L12
Ga0530513_01_198193_198573	hypothetical protein
Ga0530513_01_198875_200050	hypothetical protein
Ga0530513_01_200092_202692	hypothetical protein
Ga0530513_01_203153_206974	DNA-directed RNA polymerase subunit beta
Ga0530513_01_207059_211324	DNA-directed RNA polymerase subunit beta'
Ga0530513_01_211412_211717	hypothetical protein
Ga0530513_01_211907_212557	CRP/FNR family transcriptional regulator
Ga0530513_01_212684_213526	hypothetical protein
Ga0530513_01_213528_213869	uncharacterized membrane protein
Ga0530513_01_213881_214426	hypothetical protein
Ga0530513_01_214423_214950	ankyrin repeat protein
Ga0530513_01_214953_215738	hypothetical protein
Ga0530513_01_215907_217190	predicted AlkP superfamily pyrophosphatase or phosphodiesterase
Ga0530513_01_217284_218162	uncharacterized protein YbjT (DUF2867 family)
Ga0530513_01_218242_218607	DNA-binding HxlR family transcriptional regulator
Ga0530513_01_218660_219715	D-arabinose 1-dehydrogenase-like Zn-dependent alcohol dehydrogenase
Ga0530513_01_219893_220795	AraC family transcriptional activator of pobA
Ga0530513_01_220967_222313	para-nitrobenzyl esterase
Ga0530513_01_222326_223801	alpha-amylase
Ga0530513_01_223848_224963	DNA polymerase-4
Ga0530513_01_224986_225441	ribosomal protein S18 acetylase RimI-like enzyme
Ga0530513_01_225441_225956	thiol-disulfide isomerase/thioredoxin
Ga0530513_01_226059_226874	purine-nucleoside phosphorylase
Ga0530513_01_226858_227883	tetraacyldisaccharide 4'-kinase
Ga0530513_01_227972_228727	tRNA pseudouridine38-40 synthase
Ga0530513_01_228880_229221	uncharacterized membrane protein
Ga0530513_01_229481_231232	ATP-binding cassette subfamily B multidrug efflux pump
Ga0530513_01_231302_231913	trans-aconitate methyltransferase
Ga0530513_01_231921_232511	uncharacterized membrane protein
Ga0530513_01_232501_232971	RNA polymerase sigma-70 factor (ECF subfamily)
Ga0530513_01_232971_233609	pimeloyl-ACP methyl ester carboxylesterase
Ga0530513_01_233656_233823	hypothetical protein
Ga0530513_01_234284_234496	hypothetical protein
Ga0530513_01_234554_235846	MHS family alpha-ketoglutarate permease-like MFS transporter
Ga0530513_01_235940_236692	hypothetical protein
Ga0530513_01_236894_239032	outer membrane receptor protein involved in Fe transport
Ga0530513_01_239096_240097	hypothetical protein
Ga0530513_01_240234_240881	3,4-dihydroxy 2-butanone 4-phosphate synthase
Ga0530513_01_241239_241589	hypothetical protein
Ga0530513_01_241599_242384	pimeloyl-ACP methyl ester carboxylesterase
Ga0530513_01_242442_242957	dihydrofolate reductase
Ga0530513_01_243003_243500	hypothetical protein
Ga0530513_01_243611_244129	uncharacterized damage-inducible protein DinB
Ga0530513_01_244272_245036	hypothetical protein
Ga0530513_01_245058_245717	uncharacterized protein (TIGR02453 family)
Ga0530513_01_245818_247932	Zn-dependent protease with chaperone function
Ga0530513_01_248089_248514	hypothetical protein
Ga0530513_01_248718_249812	hypothetical protein
Ga0530513_01_250091_250459	hypothetical protein
Ga0530513_01_250609_250905	hypothetical protein
Ga0530513_01_250966_252198	uncharacterized protein YjaZ
Ga0530513_01_252436_253428	Ser/Thr protein kinase RdoA (MazF antagonist)
Ga0530513_01_253473_253970	hypothetical protein
Ga0530513_01_254061_254957	dienelactone hydrolase
Ga0530513_01_255091_256026	N-acetylneuraminic acid mutarotase
Ga0530513_01_256503_257027	hypothetical protein
Ga0530513_01_257737_257961	transcriptional regulator with XRE-family HTH domain
Ga0530513_01_258060_258692	hypothetical protein
Ga0530513_01_258919_259716	hypothetical protein
Ga0530513_01_259947_260036	hypothetical protein
Ga0530513_01_260172_261287	hypothetical protein
Ga0530513_01_261427_263052	chaperonin GroEL
Ga0530513_01_263148_263426	chaperonin GroES
Ga0530513_01_263602_263736	hypothetical protein
Ga0530513_01_263972_264691	hypothetical protein
Ga0530513_01_264853_265323	hypothetical protein
Ga0530513_01_265501_266715	aerobic C4-dicarboxylate transport protein
Ga0530513_01_266793_268079	CitMHS family citrate-Mg2+:H+ or citrate-Ca2+:H+ symporter
Ga0530513_01_268098_268790	hypothetical protein
Ga0530513_01_268942_270048	hypothetical protein
Ga0530513_01_270048_270746	two-component system response regulator LytT
Ga0530513_01_271019_273406	hypothetical protein
Ga0530513_01_273474_274055	hypothetical protein
Ga0530513_01_274122_274622	hypothetical protein
Ga0530513_01_275171_275767	acyl carrier protein phosphodiesterase
Ga0530513_01_275820_277169	DNA repair protein RadA/Sms
Ga0530513_01_277225_277635	FlaA1/EpsC-like NDP-sugar epimerase
Ga0530513_01_277700_278269	polyisoprenoid-binding protein YceI
Ga0530513_01_278308_280044	CTP synthase
Ga0530513_01_280223_282019	YidC/Oxa1 family membrane protein insertase
Ga0530513_01_282439_283023	ribonuclease HII
Ga0530513_01_283329_286352	TonB-linked SusC/RagA family outer membrane protein
Ga0530513_01_286363_287982	hypothetical protein
Ga0530513_01_288398_291460	TonB-linked SusC/RagA family outer membrane protein
Ga0530513_01_291472_292899	hypothetical protein
Ga0530513_01_293027_294787	arginyl-tRNA synthetase
Ga0530513_01_294892_295830	membrane protein
Ga0530513_01_295832_298156	outer membrane protein insertion porin family
Ga0530513_01_298156_303186	hypothetical protein
Ga0530513_01_303469_304356	cytochrome c oxidase cbb3-type subunit 3
Ga0530513_01_304376_306655	cytochrome c oxidase cbb3-type subunit I/II
Ga0530513_01_306841_307134	transcriptional regulator with XRE-family HTH domain
Ga0530513_01_307250_308677	aromatic amino acid transport protein AroP
Ga0530513_01_308809_309609	GLPGLI family protein
Ga0530513_01_309872_310903	O-succinylbenzoic acid--CoA ligase
Ga0530513_01_310941_311333	ribosome-associated protein
Ga0530513_01_311674_312054	regulator of nucleoside diphosphate kinase
Ga0530513_01_312237_313211	deoxyhypusine synthase
Ga0530513_01_313418_313564	hypothetical protein
Ga0530513_01_313667_313963	methylated-DNA-protein-cysteine methyltransferase-like protein
Ga0530513_01_314178_314555	transcriptional regulator with XRE-family HTH domain
Ga0530513_01_314972_316864	molecular chaperone HtpG
Ga0530513_01_316988_317476	preprotein translocase subunit YajC
Ga0530513_01_317621_318475	AraC-like DNA-binding protein
Ga0530513_01_318548_319552	recombination protein RecA
Ga0530513_01_319757_320953	hypothetical protein
Ga0530513_01_321043_321816	DNA-binding CsgD family transcriptional regulator
Ga0530513_01_322262_323104	hypothetical protein
Ga0530513_01_323183_324187	glyceraldehyde 3-phosphate dehydrogenase
Ga0530513_01_324218_325225	6-phosphofructokinase 1
Ga0530513_01_325492_325833	DNA-binding HxlR family transcriptional regulator
Ga0530513_01_325846_326736	3-methyladenine DNA glycosylase AlkC
Ga0530513_01_326838_327596	probable DNA metabolism protein
Ga0530513_01_327691_328950	putative DNA modification/repair radical SAM protein
Ga0530513_01_329094_330422	hydroxymethylglutaryl-CoA reductase
Ga0530513_01_330422_330589	hypothetical protein
Ga0530513_01_330589_331659	hypothetical protein
Ga0530513_01_331663_332049	uncharacterized membrane protein YgdD (TMEM256/DUF423 family)
Ga0530513_01_332389_333579	succinyl-CoA synthetase beta subunit
Ga0530513_01_333660_334145	hypothetical protein
Ga0530513_01_334186_335070	small conductance mechanosensitive channel
Ga0530513_01_335166_335801	alkyl hydroperoxide reductase subunit AhpC
Ga0530513_01_335903_336493	hypothetical protein
Ga0530513_01_336653_337168	hypothetical protein
Ga0530513_01_337252_339474	iron complex outermembrane receptor protein
Ga0530513_01_339659_340714	scyllo-inositol 2-dehydrogenase (NADP+)
Ga0530513_01_340829_342718	ATP-binding cassette subfamily F protein uup
Ga0530513_01_342947_343459	5'-nucleotidase
Ga0530513_01_343602_345248	pimeloyl-ACP methyl ester carboxylesterase
Ga0530513_01_345318_346181	lysozyme
Ga0530513_01_346247_347509	NADH dehydrogenase
Ga0530513_01_347506_348177	tRNA (guanine37-N1)-methyltransferase
Ga0530513_01_348554_349495	exonuclease III
Ga0530513_01_349510_349980	Lrp/AsnC family transcriptional regulator for asnA, asnC and gidA
Ga0530513_01_349986_350729	deoxyribose-phosphate aldolase
Ga0530513_01_350768_351763	tRNA-dihydrouridine synthase B
Ga0530513_01_351940_355131	hypothetical protein
Ga0530513_01_355318_356250	hypothetical protein
Ga0530513_01_356407_356628	hypothetical protein
Ga0530513_01_356524_359346	hypothetical protein
Ga0530513_01_359400_360779	uridine monophosphate synthetase
Ga0530513_01_360896_361237	uncharacterized membrane protein YkvA (DUF1232 family)
Ga0530513_01_361318_361857	thiol-disulfide isomerase/thioredoxin
Ga0530513_01_361904_362467	hypothetical protein
Ga0530513_01_362485_363555	chorismate synthase
Ga0530513_01_363606_365237	hypothetical protein
Ga0530513_01_365290_365850	uncharacterized protein YcfL
Ga0530513_01_366089_366535	hypothetical protein
Ga0530513_01_366672_367499	glycosyltransferase involved in cell wall biosynthesis
Ga0530513_01_368674_368982	azurin
Ga0530513_01_369058_369804	GLPGLI family protein
Ga0530513_01_369804_372374	hypothetical protein
Ga0530513_01_372822_373328	uncharacterized RDD family membrane protein YckC
Ga0530513_01_373358_374722	hypothetical protein
Ga0530513_01_374753_375124	dihydroneopterin aldolase
Ga0530513_01_375136_376467	threonine synthase
Ga0530513_01_376464_377387	homoserine kinase
Ga0530513_01_377398_379848	aspartokinase/homoserine dehydrogenase 1
Ga0530513_01_380219_380389	hypothetical protein
Ga0530513_01_380467_380613	hypothetical protein
Ga0530513_01_380654_381673	quinolinate synthase
Ga0530513_01_381782_382348	guanylate kinase
Ga0530513_01_382437_383294	uncharacterized protein (TIGR00255 family)
Ga0530513_01_383338_384252	tRNA dimethylallyltransferase
Ga0530513_01_384575_385987	multidrug efflux system outer membrane protein
Ga0530513_01_386161_389340	hydrophobe/amphiphile efflux-1 (HAE1) family protein
Ga0530513_01_389380_390540	membrane fusion protein (multidrug efflux system)
Ga0530513_01_390899_391390	AcrR family transcriptional regulator
Ga0530513_01_391599_392204	thiol-disulfide isomerase/thioredoxin
Ga0530513_01_392557_393462	AraC-like DNA-binding protein
Ga0530513_01_393586_394815	fucose permease
Ga0530513_01_394832_396310	alpha,alpha-trehalase
Ga0530513_01_396328_398757	iron complex outermembrane receptor protein
Ga0530513_01_398924_399562	hydroxyacylglutathione hydrolase
Ga0530513_01_399713_399901	hypothetical protein
Ga0530513_01_399942_400238	hypothetical protein
Ga0530513_01_400381_401592	hypothetical protein
Ga0530513_01_401693_401950	hypothetical protein
Ga0530513_01_401954_402184	hypothetical protein
Ga0530513_01_402734_404698	bacillolysin
Ga0530513_01_404768_405796	ferrochelatase
Ga0530513_01_405812_406339	chromate reductase
Ga0530513_01_406352_407371	Fe-S cluster biogenesis protein NfuA
Ga0530513_01_407405_407932	carbonic anhydrase/acetyltransferase-like protein (isoleucine patch superfamily)
Ga0530513_01_408166_408615	hypothetical protein
Ga0530513_01_408699_410831	ATP-dependent DNA helicase PIF1
Ga0530513_01_410946_411710	hypothetical protein
Ga0530513_01_411893_412897	luciferase family oxidoreductase group 1
Ga0530513_01_412965_414086	3,4-dihydroxy 2-butanone 4-phosphate synthase/GTP cyclohydrolase II
Ga0530513_01_414203_414784	CRP-like cAMP-binding protein
Ga0530513_01_414928_415872	methionyl-tRNA formyltransferase
Ga0530513_01_415957_416859	AraC family transcriptional activator of pobA
Ga0530513_01_416919_417809	uncharacterized protein YbjT (DUF2867 family)
Ga0530513_01_417982_419889	ATP-dependent DNA helicase RecQ
Ga0530513_01_419965_421401	OOP family OmpA-OmpF porin
Ga0530513_01_421458_422567	hypothetical protein
Ga0530513_01_422588_423004	2-amino-4-hydroxy-6-hydroxymethyldihydropteridine diphosphokinase
Ga0530513_01_423025_424779	protease-4
Ga0530513_01_424849_425103	uncharacterized membrane protein YeaQ/YmgE (transglycosylase-associated protein family)
Ga0530513_01_425174_426127	fused signal recognition particle receptor
Ga0530513_01_426137_426604	2-iminobutanoate/2-iminopropanoate deaminase
Ga0530513_01_426702_426851	hypothetical protein
Ga0530513_01_426871_427053	large subunit ribosomal protein L33
Ga0530513_01_427060_427302	large subunit ribosomal protein L28
Ga0530513_01_427544_429256	hypothetical protein
Ga0530513_01_429488_431122	apolipoprotein N-acyltransferase
Ga0530513_01_431178_431600	glycopeptide antibiotics resistance protein
Ga0530513_01_431610_432071	hypothetical protein
Ga0530513_01_432068_432580	hypothetical protein
Ga0530513_01_432670_433473	pyrroline-5-carboxylate reductase
Ga0530513_01_433618_434058	hypothetical protein
Ga0530513_01_434065_434538	hypothetical protein
Ga0530513_01_434640_435653	UDP-N-acetylmuramate dehydrogenase
Ga0530513_01_435657_436139	protein gp37
Ga0530513_01_436150_437355	aspartate aminotransferase
Ga0530513_01_437740_439536	hypothetical protein
Ga0530513_01_439660_440142	uncharacterized protein YdhG (YjbR/CyaY superfamily)
Ga0530513_01_440169_440840	hypothetical protein
Ga0530513_01_441219_441530	ABC-type methionine transport system ATPase subunit
Ga0530513_01_441738_442289	LemA protein
Ga0530513_01_442293_444212	uncharacterized membrane protein YgcG
Ga0530513_01_444524_446683	prolyl oligopeptidase
Ga0530513_01_446758_448065	UDP-N-acetylglucosamine 1-carboxyvinyltransferase
Ga0530513_01_448065_448742	hypothetical protein
Ga0530513_01_448930_450363	alpha-amylase
Ga0530513_01_450512_450925	predicted DCC family thiol-disulfide oxidoreductase YuxK
Ga0530513_01_450937_451398	preprotein translocase subunit SecE
Ga0530513_01_451723_454002	catalase-peroxidase
Ga0530513_01_454138_455370	hypothetical protein
Ga0530513_01_455772_457082	GTP-binding protein
Ga0530513_01_457159_457812	uracil phosphoribosyltransferase
Ga0530513_01_457813_458505	pimeloyl-ACP methyl ester carboxylesterase
Ga0530513_01_458697_459350	competence protein ComFC
Ga0530513_01_459416_460903	transcriptional regulator with XRE-family HTH domain
Ga0530513_01_461028_462605	malate synthase
Ga0530513_01_462731_464011	isocitrate lyase
Ga0530513_01_464110_464526	acyl-CoA thioester hydrolase
Ga0530513_01_464586_466025	hypothetical protein
Ga0530513_01_466087_466533	6-pyruvoyltetrahydropterin/6-carboxytetrahydropterin synthase
Ga0530513_01_466560_467351	UDP-2,3-diacylglucosamine hydrolase
Ga0530513_01_467533_468516	phenylacetate-coenzyme A ligase PaaK-like adenylate-forming protein
Ga0530513_01_468547_469092	hypothetical protein
Ga0530513_01_469202_469921	aquaporin Z
Ga0530513_01_470137_470757	hypothetical protein
Ga0530513_01_470909_471646	hypothetical protein
Ga0530513_01_471665_472288	hypothetical protein
Ga0530513_01_472249_473067	signal transduction histidine kinase
Ga0530513_01_473036_473713	DNA-binding NarL/FixJ family response regulator
Ga0530513_01_473862_475202	hypothetical protein
Ga0530513_01_475508_477436	ATP-binding cassette subfamily F protein 3
Ga0530513_01_477664_478020	hypothetical protein
Ga0530513_01_478327_480711	iron complex outermembrane receptor protein
Ga0530513_01_480755_481327	hypothetical protein
Ga0530513_01_481382_481912	hypothetical protein
Ga0530513_01_482256_483590	trigger factor
Ga0530513_01_483772_484458	hypothetical protein
Ga0530513_01_484574_485158	hypothetical protein
Ga0530513_01_485164_486069	hypothetical protein
Ga0530513_01_486112_486345	hypothetical protein
Ga0530513_01_486423_486860	nucleotide-binding universal stress UspA family protein
Ga0530513_01_486919_487524	2-keto-4-pentenoate hydratase/2-oxohepta-3-ene-1,7-dioic acid hydratase in catechol pathway
Ga0530513_01_487625_488023	predicted RNA-binding Zn-ribbon protein involved in translation (DUF1610 family)
Ga0530513_01_488027_488791	DNA polymerase-3 subunit epsilon
Ga0530513_01_488885_489598	CDP-diacylglycerol--serine O-phosphatidyltransferase
Ga0530513_01_489688_491616	phosphoglycerol transferase MdoB-like AlkP superfamily enzyme
Ga0530513_01_491770_492189	uncharacterized protein (DUF2147 family)
Ga0530513_01_492411_493391	pyruvate dehydrogenase E1 component beta subunit
Ga0530513_01_493509_495503	KUP system potassium uptake protein
Ga0530513_01_495573_496046	Fur family ferric uptake transcriptional regulator
Ga0530513_01_496050_497783	lipopolysaccharide export system protein LptA
Ga0530513_01_498057_498980	hypothetical protein
Ga0530513_01_498982_499809	hypothetical protein
Ga0530513_01_499812_500588	hypothetical protein
Ga0530513_01_500707_501888	acetylornithine/N-succinyldiaminopimelate aminotransferase
Ga0530513_01_502077_502463	uncharacterized protein YndB with AHSA1/START domain
Ga0530513_01_502541_503350	branched-subunit amino acid aminotransferase/4-amino-4-deoxychorismate lyase
Ga0530513_01_503437_504018	N-acetylmuramoyl-L-alanine amidase
Ga0530513_01_504125_504673	putative transcriptional regulator
Ga0530513_01_504698_505339	pyridoxamine 5'-phosphate oxidase
Ga0530513_01_505498_505788	DNA-binding protein HU-beta
Ga0530513_01_506187_506537	aspartate 1-decarboxylase
Ga0530513_01_506541_507569	uncharacterized protein (TIRG00374 family)
Ga0530513_01_507822_508397	tellurium resistance protein TerD
Ga0530513_01_508427_509098	tellurium resistance protein TerD
Ga0530513_01_509179_509817	uncharacterized protein YegL
Ga0530513_01_509839_510882	uncharacterized protein YegL
Ga0530513_01_510910_512139	serine/threonine protein phosphatase PrpC
Ga0530513_01_512142_513653	serine/threonine protein kinase
Ga0530513_01_513779_514219	ribosomal protein S18 acetylase RimI-like enzyme
Ga0530513_01_514265_515041	hypothetical protein
Ga0530513_01_515056_515577	DNA polymerase III epsilon subunit-like protein
Ga0530513_01_515581_516123	hypothetical protein
Ga0530513_01_516167_517366	tyrosyl-tRNA synthetase
Ga0530513_01_517803_518423	NAD(P)H dehydrogenase (quinone)
Ga0530513_01_518500_519321	AraC-like DNA-binding protein
Ga0530513_01_519287_519790	putative acetyltransferase
Ga0530513_01_519787_520413	AcrR family transcriptional regulator
Ga0530513_01_520503_520637	hypothetical protein
Ga0530513_01_520637_520990	hypothetical protein
Ga0530513_01_520995_521615	hypothetical protein
Ga0530513_01_521839_522294	hypothetical protein
Ga0530513_01_522360_522560	uncharacterized membrane protein YqaE (UPF0057 family)
Ga0530513_01_522774_524084	hypothetical protein
Ga0530513_01_524168_525379	6-phosphogluconolactonase
Ga0530513_01_525451_526095	putative NADPH-quinone reductase
Ga0530513_01_526197_526586	DNA-binding HxlR family transcriptional regulator
Ga0530513_01_526640_527464	putative tributyrin esterase
Ga0530513_01_527551_527928	DNA-binding HxlR family transcriptional regulator
Ga0530513_01_527918_528340	hypothetical protein
Ga0530513_01_528347_528523	hypothetical protein
Ga0530513_01_528647_529093	hypothetical protein
Ga0530513_01_529262_531304	peptidyl-dipeptidase Dcp
Ga0530513_01_531340_531468	hypothetical protein
Ga0530513_01_531568_532098	uncharacterized protein YndB with AHSA1/START domain
Ga0530513_01_532260_532709	transcription elongation GreA/GreB family factor
Ga0530513_01_532780_533292	nitroreductase
Ga0530513_01_533322_533801	broad-specificity NMP kinase
Ga0530513_01_533959_534522	small subunit ribosomal protein S16
Ga0530513_01_534535_535077	16S rRNA processing protein RimM
Ga0530513_01_535152_535589	hypothetical protein
Ga0530513_01_535663_537309	CubicO group peptidase (beta-lactamase class C family)
Ga0530513_01_537376_538179	AraC family transcriptional regulator
Ga0530513_01_538176_539108	hypothetical protein
Ga0530513_01_539215_539907	hypothetical protein
Ga0530513_01_539911_540540	hypothetical protein
Ga0530513_01_540651_542099	asparaginyl-tRNA synthetase
Ga0530513_01_542258_543721	RNA polymerase sigma-54 factor
Ga0530513_01_543946_545574	fatty-acyl-CoA synthase
Ga0530513_01_545633_546307	DNA integrity scanning protein DisA with diadenylate cyclase activity
Ga0530513_01_546300_546791	RNA polymerase sigma-70 factor (ECF subfamily)
Ga0530513_01_547338_547895	hypothetical protein
Ga0530513_01_547892_548446	hypothetical protein
Ga0530513_01_548446_548823	hypothetical protein
Ga0530513_01_548854_549405	hypothetical protein
Ga0530513_01_549409_549786	hypothetical protein
Ga0530513_01_549820_550377	hypothetical protein
Ga0530513_01_550404_550946	hypothetical protein
Ga0530513_01_550959_551525	hypothetical protein
Ga0530513_01_551537_551908	hypothetical protein
Ga0530513_01_551962_552507	hypothetical protein
Ga0530513_01_552533_552910	hypothetical protein
Ga0530513_01_552939_553442	hypothetical protein
Ga0530513_01_553446_553823	hypothetical protein
Ga0530513_01_553954_554478	hypothetical protein
Ga0530513_01_554499_555044	hypothetical protein
Ga0530513_01_555047_555421	hypothetical protein
Ga0530513_01_555575_556444	PPK2 family polyphosphate:nucleotide phosphotransferase
Ga0530513_01_556524_556988	hypothetical protein
Ga0530513_01_557117_559732	valyl-tRNA synthetase
Ga0530513_01_559732_560046	hypothetical protein
Ga0530513_01_560064_560699	hypothetical protein
Ga0530513_01_560765_561655	ribokinase
Ga0530513_01_561724_562590	predicted alpha/beta hydrolase
Ga0530513_01_562587_563231	uncharacterized protein
Ga0530513_01_563270_563863	glucan phosphoethanolaminetransferase (alkaline phosphatase superfamily)
Ga0530513_01_563935_564165	hypothetical protein
Ga0530513_01_564290_565180	uncharacterized protein YecE (DUF72 family)
Ga0530513_01_565274_566683	hypothetical protein
Ga0530513_01_567345_568913	hypothetical protein
Ga0530513_01_568920_569492	hypothetical protein
Ga0530513_01_570142_571800	ribonucleoside-diphosphate reductase alpha chain
Ga0530513_01_571855_572142	quinol monooxygenase YgiN
Ga0530513_01_572256_573230	ribonucleoside-diphosphate reductase beta chain
Ga0530513_01_573657_574346	putative ABC transport system ATP-binding protein
Ga0530513_01_574443_575672	putative ABC transport system permease protein
Ga0530513_01_575786_577057	putative ABC transport system permease protein
Ga0530513_01_577170_578363	HlyD family secretion protein
Ga0530513_01_578501_580024	hypothetical protein
Ga0530513_01_580232_581131	thioredoxin reductase
Ga0530513_01_581234_582499	glycine hydroxymethyltransferase
Ga0530513_01_582564_583028	regulatory protein
Ga0530513_01_583037_584164	dTDP-4-amino-4,6-dideoxygalactose transaminase
Ga0530513_01_584284_586212	FlaA1/EpsC-like NDP-sugar epimerase
Ga0530513_01_586250_587068	polysaccharide export outer membrane protein
Ga0530513_01_587146_588438	UDP-N-acetyl-D-galactosamine dehydrogenase
Ga0530513_01_588511_590868	tyrosine-protein kinase Etk/Wzc
Ga0530513_01_590872_591870	mannose-1-phosphate guanylyltransferase
Ga0530513_01_591930_592994	GDPmannose 4,6-dehydratase
Ga0530513_01_592994_594064	GDP-L-fucose synthase
Ga0530513_01_594074_595417	O-antigen/teichoic acid export membrane protein
Ga0530513_01_595420_596061	virginiamycin A acetyltransferase
Ga0530513_01_596067_597074	glycosyltransferase involved in cell wall biosynthesis
Ga0530513_01_597079_598116	hypothetical protein
Ga0530513_01_598123_598914	hypothetical protein
Ga0530513_01_598960_600096	hypothetical protein
Ga0530513_01_600144_601013	hypothetical protein
Ga0530513_01_601021_601884	glycosyltransferase involved in cell wall biosynthesis
Ga0530513_01_601874_603022	glycosyltransferase involved in cell wall biosynthesis
Ga0530513_01_603024_603920	nucleoside-diphosphate-sugar epimerase
Ga0530513_01_603920_604882	UDP-N-acetylmuramyl pentapeptide phosphotransferase/UDP-N-acetylglucosamine-1-phosphate transferase
Ga0530513_01_604895_605440	dTDP-4-dehydrorhamnose 3,5-epimerase
Ga0530513_01_605535_606836	ribosomal protein S12 methylthiotransferase
Ga0530513_01_607177_607824	hypothetical protein
Ga0530513_01_607843_608571	hypothetical protein
Ga0530513_01_609140_609511	rare lipoprotein A
Ga0530513_01_609572_610336	exodeoxyribonuclease-3
Ga0530513_01_610333_610626	uncharacterized protein YciI
Ga0530513_01_610748_612292	two-component system response regulator YesN
Ga0530513_01_612425_614068	C-terminal processing protease CtpA/Prc
Ga0530513_01_614266_615492	HD superfamily phosphohydrolase
Ga0530513_01_615565_616596	UDP-3-O-[3-hydroxymyristoyl] glucosamine N-acyltransferase
Ga0530513_01_616598_617986	UDP-3-O-[3-hydroxymyristoyl] N-acetylglucosamine deacetylase/3-hydroxyacyl-[acyl-carrier-protein] dehydratase
Ga0530513_01_617987_618781	UDP-N-acetylglucosamine acyltransferase
Ga0530513_01_618866_619429	elongation factor P
Ga0530513_01_619500_620402	UDP-3-O-[3-hydroxymyristoyl] glucosamine N-acyltransferase
Ga0530513_01_620494_621366	succinyl-CoA synthetase alpha subunit
Ga0530513_01_621386_622054	hypothetical protein
Ga0530513_01_622215_623525	ABC-2 type transport system permease protein
Ga0530513_01_623531_624442	ABC-2 type transport system ATP-binding protein
Ga0530513_01_624547_624897	hypothetical protein
Ga0530513_01_625016_626005	porphobilinogen synthase
Ga0530513_01_626078_626806	hypothetical protein
Ga0530513_01_626962_627261	TM2 domain-containing membrane protein YozV
Ga0530513_01_627592_628653	lipopolysaccharide export system ATP-binding protein
Ga0530513_01_628747_630555	ABC-type multidrug transport system fused ATPase/permease subunit
Ga0530513_01_630671_631135	AhpD family alkylhydroperoxidase
Ga0530513_01_631213_631782	CRP-like cAMP-binding protein
Ga0530513_01_631882_632835	predicted DNA-binding transcriptional regulator YafY
Ga0530513_01_633103_633594	uncharacterized damage-inducible protein DinB
Ga0530513_01_633777_634361	hypothetical protein
Ga0530513_01_634708_635277	cob(I)alamin adenosyltransferase
Ga0530513_01_635267_635896	thiamine pyrophosphokinase
Ga0530513_01_636052_636927	protein-tyrosine phosphatase
Ga0530513_01_637038_638429	arginine decarboxylase
Ga0530513_01_638595_639254	HAD superfamily hydrolase (TIGR01509 family)
Ga0530513_01_639332_639445	hypothetical protein
Ga0530513_01_639481_640338	agmatinase
Ga0530513_01_640407_641267	AraC family transcriptional regulator of adaptative response/methylated-DNA-[protein]-cysteine methyltransferase
Ga0530513_01_641451_642839	hypothetical protein
Ga0530513_01_642847_643458	alkylated DNA repair dioxygenase AlkB
Ga0530513_01_643559_645418	putative CocE/NonD family hydrolase
Ga0530513_01_645746_646165	uncharacterized protein YgiM (DUF1202 family)
Ga0530513_01_646175_646663	hyperosmotically inducible protein
Ga0530513_01_646792_646902	hypothetical protein
Ga0530513_01_646886_648136	Na+/H+-dicarboxylate symporter
Ga0530513_01_648136_648858	ectoine hydroxylase-related dioxygenase (phytanoyl-CoA dioxygenase family)
Ga0530513_01_649017_651818	predicted alpha-1,2-mannosidase
Ga0530513_01_651921_654263	outer membrane receptor protein involved in Fe transport
Ga0530513_01_654555_655010	hypothetical protein
Ga0530513_01_655167_656276	ATP-binding protein involved in chromosome partitioning
Ga0530513_01_656315_656572	Fe-S cluster biogenesis protein NfuA
Ga0530513_01_656748_657314	membrane protein implicated in regulation of membrane protease activity
Ga0530513_01_657345_658922	flotillin
Ga0530513_01_659184_659339	hypothetical protein
Ga0530513_01_659336_659989	uncharacterized protein YbjT (DUF2867 family)
Ga0530513_01_660247_661131	exopolyphosphatase/guanosine-5'-triphosphate,3'-diphosphate pyrophosphatase
Ga0530513_01_661128_663200	polyphosphate kinase
Ga0530513_01_663458_665356	molecular chaperone DnaK
Ga0530513_01_665870_666238	hypothetical protein
Ga0530513_01_666505_667971	thiol-activated cytolysin
Ga0530513_01_667974_669044	thiol-activated cytolysin
Ga0530513_01_669318_669917	hypothetical protein
Ga0530513_01_670091_670486	hypothetical protein
Ga0530513_01_670535_670666	hypothetical protein
Ga0530513_01_670747_671103	Txe/YoeB family toxin of Txe-Axe toxin-antitoxin module
Ga0530513_01_671107_671268	hypothetical protein
Ga0530513_01_671698_672564	AraC family transcriptional activator of pobA
Ga0530513_01_672825_673838	hypothetical protein
Ga0530513_01_673900_674862	hypothetical protein
Ga0530513_01_674933_675685	succinate dehydrogenase / fumarate reductase iron-sulfur subunit
Ga0530513_01_675792_677708	succinate dehydrogenase / fumarate reductase flavoprotein subunit
Ga0530513_01_677721_678377	succinate dehydrogenase / fumarate reductase cytochrome b subunit
Ga0530513_01_678394_679824	DASS family divalent anion:Na+ symporter
Ga0530513_01_679844_681010	phosphate-selective porin
Ga0530513_01_681183_682262	penicillin V acylase-like amidase (Ntn superfamily)
Ga0530513_01_682590_684779	chemotaxis family two-component system sensor kinase Cph1
Ga0530513_01_684807_685358	heme oxygenase
Ga0530513_01_685476_686402	malate dehydrogenase
Ga0530513_01_686625_687563	uncharacterized RDD family membrane protein YckC
Ga0530513_01_687668_688585	proline iminopeptidase
Ga0530513_01_688715_689227	hypothetical protein
Ga0530513_01_689253_689621	hypothetical protein
Ga0530513_01_689914_690651	uncharacterized oxidoreductase
Ga0530513_01_690722_691306	TetR/AcrR family transcriptional repressor of nem operon
Ga0530513_01_691398_691931	ribosomal protein S18 acetylase RimI-like enzyme
Ga0530513_01_691955_692347	lactoylglutathione lyase
Ga0530513_01_692344_693135	hypothetical protein
Ga0530513_01_693239_694885	predicted AlkP superfamily pyrophosphatase or phosphodiesterase
Ga0530513_01_694934_696064	tetratricopeptide (TPR) repeat protein
Ga0530513_01_696061_697704	AraC-like DNA-binding protein
Ga0530513_01_697854_699170	hypothetical protein
Ga0530513_01_699254_699559	ribonuclease inhibitor
Ga0530513_01_699617_699925	putative endonuclease
Ga0530513_01_699984_700499	guanyl-specific ribonuclease Sa
Ga0530513_01_700528_701322	NAD+ synthase
Ga0530513_01_701480_702007	ribosomal-protein-alanine N-acetyltransferase
Ga0530513_01_702016_702657	Leucine-rich repeat (LRR) protein
Ga0530513_01_702710_703693	hypothetical protein
Ga0530513_01_703836_704162	gliding motility-associated protein GldC
Ga0530513_01_704189_704749	hypothetical protein
Ga0530513_01_704764_705903	cystathionine gamma-lyase
Ga0530513_01_705923_706405	hypothetical protein
Ga0530513_01_706411_706863	GNAT superfamily N-acetyltransferase
Ga0530513_01_706949_707455	hypothetical protein
Ga0530513_01_707652_708017	putative transposase
Ga0530513_01_708395_708943	L-threonylcarbamoyladenylate synthase
Ga0530513_01_709049_709393	hypothetical protein
Ga0530513_01_709435_710853	poly(A) polymerase
Ga0530513_01_711018_712064	hypothetical protein
Ga0530513_01_712078_713919	vitamin B12 transporter
Ga0530513_01_714254_714736	cytidine deaminase
Ga0530513_01_714841_715893	NADPH2 dehydrogenase
Ga0530513_01_715902_716198	hypothetical protein
Ga0530513_01_716376_716780	hypothetical protein
Ga0530513_01_716939_718870	type VI secretion system secreted protein VgrG
Ga0530513_01_718872_719042	hypothetical protein
Ga0530513_01_719029_720081	hypothetical protein
Ga0530513_01_720135_721556	hypothetical protein
Ga0530513_01_721613_722653	hypothetical protein
Ga0530513_01_722670_723704	hypothetical protein
Ga0530513_01_723707_724195	hypothetical protein
Ga0530513_01_724207_726870	outer membrane protein OmpA-like peptidoglycan-associated protein
Ga0530513_01_726879_727694	hypothetical protein
Ga0530513_01_727707_728360	hypothetical protein
Ga0530513_01_728420_729073	hypothetical protein
Ga0530513_01_729124_730650	endonuclease I
Ga0530513_01_730897_731424	hypothetical protein
Ga0530513_01_731426_731608	hypothetical protein
Ga0530513_01_731650_731976	beta-lactamase regulating signal transducer with metallopeptidase domain
Ga0530513_01_732283_733194	1-aminocyclopropane-1-carboxylate deaminase
Ga0530513_01_733211_734272	LysM repeat protein
Ga0530513_01_734361_735644	glutamate-1-semialdehyde 2,1-aminomutase
Ga0530513_01_735993_737327	cytosine/adenosine deaminase-related metal-dependent hydrolase
Ga0530513_01_737476_738387	AraC family transcriptional activator of pobA
Ga0530513_01_738457_739686	hypothetical protein
Ga0530513_01_739724_742363	outer membrane receptor protein involved in Fe transport
Ga0530513_01_742562_743239	two-component system alkaline phosphatase synthesis response regulator PhoP
Ga0530513_01_743286_744317	signal transduction histidine kinase
Ga0530513_01_744453_745052	hypothetical protein
Ga0530513_01_745327_746673	alpha-amylase
Ga0530513_01_746853_747293	transcription elongation GreA/GreB family factor
Ga0530513_01_747549_748298	NAD(P)-dependent dehydrogenase (short-subunit alcohol dehydrogenase family)
Ga0530513_01_748420_749214	thymidylate synthase
Ga0530513_01_749298_750617	D-alanyl-D-alanine carboxypeptidase
Ga0530513_01_750619_750849	cell division protein FtsX
Ga0530513_01_750861_753371	aminopeptidase N
Ga0530513_01_753520_754848	hydroxymethylglutaryl-CoA synthase
Ga0530513_01_754900_755838	acetyl esterase/lipase
Ga0530513_01_755850_756776	AraC-like DNA-binding protein
Ga0530513_01_756956_758485	aldehyde dehydrogenase
Ga0530513_01_758817_759851	propanol-preferring alcohol dehydrogenase
Ga0530513_01_759968_760351	uncharacterized protein (DUF779 family)
Ga0530513_01_760389_761588	Na+/H+-dicarboxylate symporter
Ga0530513_01_761682_762599	curved DNA-binding protein
Ga0530513_01_762603_762905	chaperone modulatory protein CbpM
Ga0530513_01_762952_763479	hypothetical protein
Ga0530513_01_763542_764525	cystathionine beta-synthase
Ga0530513_01_764638_765867	lipoprotein-releasing system permease protein
Ga0530513_01_765872_767068	uncharacterized protein YbbC (DUF1343 family)
Ga0530513_01_767172_767378	hypothetical protein
Ga0530513_01_767383_768006	hypothetical protein
Ga0530513_01_768007_769182	thioredoxin-related protein
Ga0530513_01_769584_769976	DNA-binding HxlR family transcriptional regulator
Ga0530513_01_770047_771024	acetyl esterase
Ga0530513_01_771034_771603	nicotinamidase-related amidase
Ga0530513_01_771621_772748	AraC-like DNA-binding protein
Ga0530513_01_772745_773953	AraC-like DNA-binding protein
Ga0530513_01_774032_775108	hypothetical protein
Ga0530513_01_775570_777411	putative hemolysin
Ga0530513_01_777434_778672	aspartate kinase
Ga0530513_01_778998_780014	fructose-1,6-bisphosphatase I
Ga0530513_01_780014_781018	o-succinylbenzoate synthase
Ga0530513_01_781029_781196	hypothetical protein
Ga0530513_01_781640_782125	esterase/lipase superfamily enzyme
Ga0530513_01_782110_782769	esterase/lipase superfamily enzyme
Ga0530513_01_782918_784591	glutaminyl-tRNA synthetase
Ga0530513_01_784765_786024	predicted MFS family arabinose efflux permease
Ga0530513_01_786086_788116	iron complex outermembrane receptor protein
Ga0530513_01_788147_789109	thioredoxin reductase (NADPH)
Ga0530513_01_789226_789870	hypothetical protein
Ga0530513_01_790025_791320	hypothetical protein
Ga0530513_01_791348_793888	hypothetical protein
Ga0530513_01_793917_794144	hypothetical protein
Ga0530513_01_794218_795267	hypothetical protein
Ga0530513_01_795360_796142	23S rRNA (guanosine2251-2'-O)-methyltransferase
Ga0530513_01_796180_796572	four helix bundle protein
Ga0530513_01_796610_797083	hypothetical protein
Ga0530513_01_797293_798630	hypothetical protein
Ga0530513_01_798765_800060	hypothetical protein
Ga0530513_01_800295_801299	MoxR-like ATPase
Ga0530513_01_801299_801757	GNAT superfamily N-acetyltransferase
Ga0530513_01_801828_802691	uncharacterized protein (DUF58 family)
Ga0530513_01_802738_803634	hypothetical protein
Ga0530513_01_803627_804619	Ca-activated chloride channel family protein
Ga0530513_01_804619_805626	Ca-activated chloride channel family protein
Ga0530513_01_805728_806477	Ca-activated chloride channel family protein
Ga0530513_01_806477_808216	hypothetical protein
Ga0530513_01_808261_808863	multiple antibiotic resistance protein
Ga0530513_01_808869_809063	uncharacterized membrane protein
Ga0530513_01_809164_810129	isochorismate synthase
Ga0530513_01_810338_810769	1,4-dihydroxy-2-naphthoyl-CoA hydrolase
Ga0530513_01_810833_811435	hypothetical protein
Ga0530513_01_811748_813463	phage shock protein PspC (stress-responsive transcriptional regulator)/uncharacterized membrane protein
Ga0530513_01_813475_813804	PadR family transcriptional regulator PadR
Ga0530513_01_814105_814788	hypothetical protein
Ga0530513_01_814791_815381	putative hydrolase of HD superfamily
Ga0530513_01_815452_815835	acyl-CoA hydrolase
Ga0530513_01_816188_816985	hypothetical protein
Ga0530513_01_817157_817819	lipopolysaccharide export system ATP-binding protein
Ga0530513_01_818209_820356	DNA mismatch repair protein MutS2
Ga0530513_01_820416_820925	ribosomal-protein-alanine N-acetyltransferase
Ga0530513_01_820930_821601	hypothetical protein
Ga0530513_01_821630_822271	uracil-DNA glycosylase
Ga0530513_01_822258_822767	hypothetical protein
Ga0530513_01_822897_823388	uncharacterized protein YqgC (DUF456 family)
Ga0530513_01_823510_824778	miniconductance mechanosensitive channel
Ga0530513_01_824778_824903	hypothetical protein
Ga0530513_01_824900_825619	pyridoxine 5-phosphate synthase
Ga0530513_01_825731_826510	esterase
Ga0530513_01_826628_826873	hypothetical protein
Ga0530513_01_826908_827144	hypothetical protein
Ga0530513_01_827198_827431	hypothetical protein
Ga0530513_01_827520_828473	MvdC family ATP-grasp ribosomal peptide maturase
Ga0530513_01_828470_829474	MvdD family ATP-grasp ribosomal peptide maturase
Ga0530513_01_829840_830853	dihydroflavonol-4-reductase
Ga0530513_01_830850_832619	long-chain acyl-CoA synthetase
Ga0530513_01_832631_833731	diphosphomevalonate decarboxylase
Ga0530513_01_833890_834552	uncharacterized protein (TIGR02453 family)
Ga0530513_01_835035_836738	ATP-dependent RNA helicase DeaD
Ga0530513_01_836888_837526	predicted phosphate transport protein (TIGR00153 family)
Ga0530513_01_837547_838689	PiT family inorganic phosphate transporter
Ga0530513_01_838792_839763	geranylgeranyl diphosphate synthase type II
Ga0530513_01_839850_840809	hypothetical protein
Ga0530513_01_840802_841329	hypothetical protein
Ga0530513_01_841334_842098	TatD DNase family protein
Ga0530513_01_842109_843272	4-amino-4-deoxy-L-arabinose transferase-like glycosyltransferase
Ga0530513_01_843285_844412	hypothetical protein
Ga0530513_01_844460_845758	ATP-dependent RNA helicase RhlE
Ga0530513_01_845845_846333	hypothetical protein
Ga0530513_01_846398_847189	hypothetical protein
Ga0530513_01_847191_848174	GTP-binding protein
Ga0530513_01_848227_848805	adenylate kinase
Ga0530513_01_848932_849486	hypoxanthine phosphoribosyltransferase
Ga0530513_01_849894_851480	ATPase subunit of ABC transporter with duplicated ATPase domains
Ga0530513_01_851603_852532	alpha-beta hydrolase superfamily lysophospholipase
Ga0530513_01_852782_854068	adenylosuccinate synthase
Ga0530513_01_854181_855263	endonuclease/exonuclease/phosphatase (EEP) superfamily protein YafD
Ga0530513_01_855395_855835	hypothetical protein
Ga0530513_01_855887_856264	glyoxylase I family protein
Ga0530513_01_856269_856652	uncharacterized membrane protein
Ga0530513_01_856652_857482	uncharacterized membrane protein YfcA
Ga0530513_01_857568_858119	hypothetical protein
Ga0530513_01_858162_859274	5-(carboxyamino)imidazole ribonucleotide synthase
Ga0530513_01_859430_859966	hypothetical protein
Ga0530513_01_860087_862210	Kef-type K+ transport system membrane component KefB
Ga0530513_01_862220_862786	hypothetical protein
Ga0530513_01_863007_863936	drug/metabolite transporter (DMT)-like permease
Ga0530513_01_864055_864195	hypothetical protein
Ga0530513_01_864396_864899	5-(carboxyamino)imidazole ribonucleotide mutase
Ga0530513_01_865022_865414	uncharacterized membrane protein YiaA
Ga0530513_01_865706_867019	adenosylhomocysteinase
Ga0530513_01_867160_867717	putative heme iron utilization protein
Ga0530513_01_867883_868497	4'-phosphopantetheinyl transferase
Ga0530513_01_868478_870742	uncharacterized membrane protein YccC
Ga0530513_01_870961_872124	hypothetical protein
Ga0530513_01_872185_876084	hypothetical protein
Ga0530513_01_876249_877850	sulfatase modifying factor 1
Ga0530513_01_877915_879186	UDP-N-acetylmuramoyl-tripeptide--D-alanyl-D-alanine ligase
Ga0530513_01_879192_879797	8-oxo-dGTP pyrophosphatase MutT (NUDIX family)
Ga0530513_01_879838_880227	carbon monoxide dehydrogenase subunit G
Ga0530513_01_880257_881300	anhydro-N-acetylmuramic acid kinase
Ga0530513_01_881302_881898	LPS export ABC transporter protein LptC
Ga0530513_01_881900_883228	hypothetical protein
Ga0530513_01_883471_884589	DNA polymerase-3 subunit delta'
Ga0530513_01_884842_885468	AcrR family transcriptional regulator
Ga0530513_01_885452_886765	outer membrane protein
Ga0530513_01_886782_887882	membrane fusion protein (multidrug efflux system)
Ga0530513_01_888070_889644	DHA2 family multidrug resistance protein
Ga0530513_01_889857_890876	uncharacterized membrane protein YphA (DoxX/SURF4 family)
Ga0530513_01_890932_891309	hypothetical protein
Ga0530513_01_891320_892237	proline iminopeptidase
Ga0530513_01_892370_892690	anaerobic selenocysteine-containing dehydrogenase
Ga0530513_01_892687_893235	DNA-3-methyladenine glycosylase I
Ga0530513_01_893245_893691	hypothetical protein
Ga0530513_01_893837_894220	DNA-binding HxlR family transcriptional regulator
Ga0530513_01_894311_894841	putative NADPH-quinone reductase
Ga0530513_01_894885_895346	hypothetical protein
Ga0530513_01_895363_895863	hypothetical protein
Ga0530513_01_895907_897493	NTE family protein
Ga0530513_01_897630_898529	magnesium transporter
Ga0530513_01_898603_899625	3-oxoacyl-[acyl-carrier-protein] synthase-3
Ga0530513_01_899785_900945	thiol-disulfide isomerase/thioredoxin
Ga0530513_01_901185_902858	AraC-like DNA-binding protein
Ga0530513_01_903348_903557	hypothetical protein
Ga0530513_01_903749_903982	hypothetical protein
Ga0530513_01_904277_905902	1-pyrroline-5-carboxylate dehydrogenase
Ga0530513_01_906298_907404	DNA topoisomerase-1
Ga0530513_01_907606_908043	hypothetical protein
Ga0530513_01_908326_910095	Xaa-Pro aminopeptidase
Ga0530513_01_910521_911087	CRP-like cAMP-binding protein
Ga0530513_01_911195_912217	saccharopine dehydrogenase-like NADP-dependent oxidoreductase
Ga0530513_01_912214_912792	NAD(P)H dehydrogenase (quinone)
Ga0530513_01_913060_914445	tRNA modification GTPase
Ga0530513_01_914510_915148	broad specificity phosphatase PhoE
Ga0530513_01_915284_916102	hypothetical protein
Ga0530513_01_916237_917136	glyoxylase-like metal-dependent hydrolase (beta-lactamase superfamily II)
Ga0530513_01_917198_917671	uncharacterized protein (TIGR00369 family)
Ga0530513_01_917774_918415	hypothetical protein
Ga0530513_01_918448_919278	SAM-dependent methyltransferase
Ga0530513_01_919275_919742	lactoylglutathione lyase
Ga0530513_01_919857_920291	putative acetyltransferase
Ga0530513_01_920316_921719	dihydrolipoamide dehydrogenase
Ga0530513_01_921785_922381	TetR/AcrR family transcriptional repressor of nem operon
Ga0530513_01_922648_923655	aryl-alcohol dehydrogenase-like predicted oxidoreductase
Ga0530513_01_923816_924712	AraC-like DNA-binding protein
Ga0530513_01_924800_925282	oxalate decarboxylase/phosphoglucose isomerase-like protein (cupin superfamily)
Ga0530513_01_925370_926068	hypothetical protein
Ga0530513_01_926387_926836	HSP20 family protein
Ga0530513_01_927073_927489	hypothetical protein
Ga0530513_01_927771_928781	glutaminase
Ga0530513_01_928797_929495	two-component system response regulator LytT
Ga0530513_01_929492_931159	hypothetical protein
Ga0530513_01_931269_933644	outer membrane receptor protein involved in Fe transport
Ga0530513_01_934155_941195	acyl transferase domain-containing protein/NAD(P)H-dependent flavin oxidoreductase YrpB (nitropropane dioxygenase family)
Ga0530513_01_941218_945450	acyl transferase domain-containing protein/phosphopantetheinyl transferase
Ga0530513_01_945438_945737	acyl carrier protein
Ga0530513_01_945728_946522	esterase
Ga0530513_01_946515_948920	MGT family glycosyltransferase
Ga0530513_01_948925_950196	NRPS condensation-like uncharacterized protein
Ga0530513_01_950193_951443	NRPS condensation-like uncharacterized protein
Ga0530513_01_951440_951994	hypothetical protein
Ga0530513_01_952203_953729	uncharacterized delta-60 repeat protein
Ga0530513_01_953773_953913	hypothetical protein
Ga0530513_01_953910_954455	hypothetical protein
Ga0530513_01_954815_955966	1-acyl-sn-glycerol-3-phosphate acyltransferase
Ga0530513_01_956103_956543	hypothetical protein
Ga0530513_01_956673_957656	L-histidine N-alpha-methyltransferase
Ga0530513_01_957879_959051	ergothioneine biosynthesis protein EgtB
Ga0530513_01_959061_959966	osmoprotectant transport system ATP-binding protein
Ga0530513_01_959963_961528	osmoprotectant transport system permease protein
Ga0530513_01_961630_962649	hypothetical protein
Ga0530513_01_962754_963413	hypothetical protein
Ga0530513_01_964292_964927	threonine/homoserine/homoserine lactone efflux protein
Ga0530513_01_964941_965813	AraC family transcriptional activator of pobA
Ga0530513_01_965894_966616	NADPH-dependent ferric siderophore reductase
Ga0530513_01_966775_968850	uncharacterized protein with ParB-like and HNH nuclease domain/predicted transport protein
Ga0530513_01_968869_969918	hypothetical protein
Ga0530513_01_969986_971194	hypothetical protein
Ga0530513_01_971493_972518	hypothetical protein
Ga0530513_01_972522_973457	hypothetical protein
Ga0530513_01_973457_974692	hypothetical protein
Ga0530513_01_975075_976127	hypothetical protein
Ga0530513_01_976144_976659	hypothetical protein
Ga0530513_01_976711_977478	trans-aconitate 2-methyltransferase
Ga0530513_01_977732_978202	Lrp/AsnC family leucine-responsive transcriptional regulator
Ga0530513_01_978345_979733	EmrB/QacA subfamily drug resistance transporter
Ga0530513_01_979758_980552	Icc-related predicted phosphoesterase
Ga0530513_01_980645_981199	hypothetical protein
Ga0530513_01_981283_983544	beta-glucosidase
Ga0530513_01_983837_984655	D-methionine transport system substrate-binding protein
Ga0530513_01_984709_985365	D-methionine transport system permease protein
Ga0530513_01_985358_986386	D-methionine transport system ATP-binding protein
Ga0530513_01_986410_987405	drug/metabolite transporter (DMT)-like permease
Ga0530513_01_987955_990075	DNA topoisomerase-3
Ga0530513_01_990078_990500	hypothetical protein
Ga0530513_01_990835_991257	uncharacterized protein (TIGR00369 family)
Ga0530513_01_991368_991712	putative membrane protein
Ga0530513_01_991851_993893	dipeptidyl aminopeptidase/acylaminoacyl peptidase
Ga0530513_01_994007_994495	hypoxanthine-DNA glycosylase
Ga0530513_01_994641_995678	thiamine kinase-like enzyme
Ga0530513_01_995669_996574	dTDP-glucose pyrophosphorylase
Ga0530513_01_996564_997961	hypothetical protein
Ga0530513_01_998186_998878	uncharacterized protein (AIM24 family)
Ga0530513_01_999059_1000108	S-adenosylmethionine:tRNA ribosyltransferase-isomerase
Ga0530513_01_1000211_1001245	23S rRNA (adenine2503-C2)-methyltransferase
Ga0530513_01_1001319_1002245	sterol desaturase/sphingolipid hydroxylase (fatty acid hydroxylase superfamily)
Ga0530513_01_1002416_1003291	hypothetical protein
Ga0530513_01_1003365_1004342	octaprenyl-diphosphate synthase
Ga0530513_01_1004401_1005207	hypothetical protein
Ga0530513_01_1005483_1005782	amino acid transporter
Ga0530513_01_1005916_1008348	2-oxoisovalerate dehydrogenase E1 component
Ga0530513_01_1008470_1008859	DNA-binding HxlR family transcriptional regulator
Ga0530513_01_1008983_1010044	2,4-dienoyl-CoA reductase-like NADH-dependent reductase (Old Yellow Enzyme family)
Ga0530513_01_1010238_1010399	hypothetical protein
Ga0530513_01_1010443_1010601	hypothetical protein
Ga0530513_01_1010779_1011981	bleomycin hydrolase
Ga0530513_01_1012242_1012760	RNA polymerase sigma factor (sigma-70 family)
Ga0530513_01_1012772_1015111	TonB-dependent SusC/RagA subfamily outer membrane receptor
Ga0530513_01_1015276_1015779	DNA-binding transcriptional regulator GbsR (MarR family)
Ga0530513_01_1015857_1016201	hypothetical protein
Ga0530513_01_1016209_1016613	hypothetical protein
Ga0530513_01_1016692_1017054	hypothetical protein
Ga0530513_01_1017106_1017573	ligand-binding SRPBCC domain-containing protein
Ga0530513_01_1017585_1018286	uncharacterized protein YqjF (DUF2071 family)
Ga0530513_01_1018339_1019238	uncharacterized protein (TIGR01777 family)
Ga0530513_01_1019287_1020729	alpha-L-fucosidase
Ga0530513_01_1020729_1023398	beta-glucosidase
Ga0530513_01_1023564_1023824	hypothetical protein
Ga0530513_01_1023882_1024769	hypothetical protein
Ga0530513_01_1025043_1026431	dihydrolipoamide dehydrogenase
Ga0530513_01_1026535_1028472	dipeptidyl aminopeptidase/acylaminoacyl peptidase
Ga0530513_01_1028536_1029330	NTE family protein
Ga0530513_01_1029486_1029932	hypothetical protein
Ga0530513_01_1029989_1031023	hypothetical protein
Ga0530513_01_1031033_1031734	ABC-2 type transport system ATP-binding protein
Ga0530513_01_1031817_1032386	hypothetical protein
Ga0530513_01_1032772_1033272	ribosomal-protein-alanine N-acetyltransferase
Ga0530513_01_1033366_1034052	aspartate racemase
Ga0530513_01_1034064_1035164	2,4-dienoyl-CoA reductase-like NADH-dependent reductase (Old Yellow Enzyme family)
Ga0530513_01_1035243_1036100	YesN/AraC family two-component response regulator
Ga0530513_01_1036220_1037221	acetyl esterase
Ga0530513_01_1037253_1038383	enterochelin esterase-like enzyme
Ga0530513_01_1038446_1039321	AraC-like DNA-binding protein
Ga0530513_01_1039358_1040650	hypothetical protein
Ga0530513_01_1041033_1042559	long-chain acyl-CoA synthetase
Ga0530513_01_1042561_1043439	acetyl esterase/lipase
Ga0530513_01_1043451_1046108	iron complex outermembrane receptor protein
Ga0530513_01_1046113_1047294	acetyl esterase/lipase
Ga0530513_01_1047484_1048989	adenosine deaminase CECR1
Ga0530513_01_1049396_1050541	glycosidase
Ga0530513_01_1050600_1051097	nicotinamide-nucleotide amidase
Ga0530513_01_1051531_1051713	hypothetical protein
Ga0530513_01_1051833_1052243	hypothetical protein
Ga0530513_01_1052559_1053020	hypothetical protein
Ga0530513_01_1053240_1053410	hypothetical protein
Ga0530513_01_1053678_1054067	hypothetical protein
Ga0530513_01_1054213_1055316	hypothetical protein
Ga0530513_01_1055544_1055825	transcriptional regulator with XRE-family HTH domain
Ga0530513_01_1056635_1056745	hypothetical protein
Ga0530513_01_1056795_1057406	hypothetical protein
Ga0530513_01_1057716_1060118	hypothetical protein
Ga0530513_01_1060315_1060788	uncharacterized protein YndB with AHSA1/START domain
Ga0530513_01_1061041_1061862	non-heme chloroperoxidase
Ga0530513_01_1061961_1062149	hypothetical protein
Ga0530513_01_1062288_1063220	glyoxalase family protein
Ga0530513_01_1063281_1063574	predicted GNAT family acetyltransferase
Ga0530513_01_1063664_1064617	glyoxalase family protein
Ga0530513_01_1064619_1065239	phospholipase/carboxylesterase
Ga0530513_01_1065325_1065672	hypothetical protein
Ga0530513_01_1065746_1067356	Na+/H+ antiporter
Ga0530513_01_1067468_1067797	PleD family two-component response regulator
Ga0530513_01_1067807_1068391	CRP-like cAMP-binding protein
Ga0530513_01_1068636_1069028	2-iminobutanoate/2-iminopropanoate deaminase
Ga0530513_01_1069173_1070048	redox-sensitive bicupin YhaK (pirin superfamily)
Ga0530513_01_1070195_1071613	6-phosphogluconate dehydrogenase
Ga0530513_01_1071623_1073104	glucose-6-phosphate 1-dehydrogenase
Ga0530513_01_1073126_1073836	6-phosphogluconolactonase
Ga0530513_01_1074324_1075013	nicotinamidase-related amidase
Ga0530513_01_1075081_1076853	predicted amidohydrolase YtcJ
Ga0530513_01_1076987_1077412	putative oxidoreductase
Ga0530513_01_1077414_1078784	hypothetical protein
Ga0530513_01_1078915_1079661	hypothetical protein
Ga0530513_01_1079747_1080535	PhzF family phenazine biosynthesis protein
Ga0530513_01_1080806_1084711	PAS domain S-box-containing protein
Ga0530513_01_1084723_1085079	DNA-binding response OmpR family regulator
Ga0530513_01_1085086_1086153	hypothetical protein
Ga0530513_01_1086147_1089578	cellulose synthase/poly-beta-1,6-N-acetylglucosamine synthase-like glycosyltransferase/phosphoglycerol transferase MdoB-like AlkP superfamily enzyme
Ga0530513_01_1089585_1090820	YaiO family outer membrane protein
Ga0530513_01_1090931_1091773	hypothetical protein
Ga0530513_01_1091872_1092339	uncharacterized protein (TIGR02284 family)
Ga0530513_01_1092760_1093419	DNA-binding MarR family transcriptional regulator
Ga0530513_01_1093456_1094946	phytoene desaturase
Ga0530513_01_1094948_1095784	phytoene synthase
Ga0530513_01_1095838_1096305	ligand-binding SRPBCC domain-containing protein
Ga0530513_01_1096307_1096759	beta-carotene 3-hydroxylase
Ga0530513_01_1096756_1097445	lycopene cyclase domain-containing protein
Ga0530513_01_1097489_1098772	deoxyribodipyrimidine photo-lyase
Ga0530513_01_1098836_1099507	predicted transcriptional regulator
Ga0530513_01_1099621_1101132	CubicO group peptidase (beta-lactamase class C family)
Ga0530513_01_1101398_1102015	hypothetical protein
Ga0530513_01_1102113_1102430	hypothetical protein
Ga0530513_01_1102451_1103314	NAD(P)-dependent dehydrogenase (short-subunit alcohol dehydrogenase family)
Ga0530513_01_1103369_1103761	DNA-binding HxlR family transcriptional regulator
Ga0530513_01_1103773_1104522	8-oxo-dGTP diphosphatase
Ga0530513_01_1104923_1107148	hypothetical protein
Ga0530513_01_1107159_1109450	beta-glucosidase
Ga0530513_01_1109612_1110778	enterochelin esterase-like enzyme
Ga0530513_01_1110787_1111662	acetyl esterase/lipase
Ga0530513_01_1111779_1114244	beta-glucosidase
Ga0530513_01_1114496_1115191	VIT1/CCC1 family predicted Fe2+/Mn2+ transporter
Ga0530513_01_1115256_1115741	uncharacterized membrane protein YedE/YeeE
Ga0530513_01_1115754_1116317	uncharacterized membrane protein YedE/YeeE
Ga0530513_01_1116329_1117741	hydroxyacylglutathione hydrolase
Ga0530513_01_1117824_1118618	uncharacterized membrane protein YfcA
Ga0530513_01_1118690_1119319	CRP/FNR family transcriptional regulator
Ga0530513_01_1119502_1119774	transcriptional regulator with XRE-family HTH domain
Ga0530513_01_1120017_1120181	hypothetical protein
Ga0530513_01_1120247_1121239	ATP-GRASP peptide maturase of grasp-with-spasm system
Ga0530513_01_1121208_1121396	hypothetical protein
Ga0530513_01_1121515_1122615	SPASM domain peptide maturase of grasp-with-spasm system
Ga0530513_01_1122784_1123335	transcriptional regulator with XRE-family HTH domain
Ga0530513_01_1123423_1124604	CubicO group peptidase (beta-lactamase class C family)
Ga0530513_01_1124740_1125414	hypothetical protein
Ga0530513_01_1125457_1126560	hypothetical protein
Ga0530513_01_1126577_1127446	AraC family transcriptional activator of pobA
Ga0530513_01_1128096_1128638	hypothetical protein
Ga0530513_01_1128842_1129387	hypothetical protein
Ga0530513_01_1129851_1130396	hypothetical protein
Ga0530513_01_1130463_1131008	hypothetical protein
Ga0530513_01_1131220_1131765	hypothetical protein
Ga0530513_01_1131846_1132646	P pilus assembly chaperone PapD
Ga0530513_01_1132656_1135457	hypothetical protein
Ga0530513_01_1135468_1136901	hypothetical protein
Ga0530513_01_1137648_1138382	signal transduction histidine kinase
Ga0530513_01_1138379_1139026	two-component system invasion response regulator UvrY
Ga0530513_01_1139500_1140330	NAD(P)-dependent dehydrogenase (short-subunit alcohol dehydrogenase family)
Ga0530513_01_1140339_1141145	NAD(P)-dependent dehydrogenase (short-subunit alcohol dehydrogenase family)
Ga0530513_01_1141217_1142134	AraC family transcriptional activator of pobA
Ga0530513_01_1142244_1143362	D-alanyl-D-alanine carboxypeptidase
Ga0530513_01_1143551_1144354	AraC-like DNA-binding protein
Ga0530513_01_1144492_1145220	NAD(P)-dependent dehydrogenase (short-subunit alcohol dehydrogenase family)
Ga0530513_01_1145275_1146267	NAD(P)-dependent dehydrogenase (short-subunit alcohol dehydrogenase family)
Ga0530513_01_1146609_1147445	NADP-dependent 3-hydroxy acid dehydrogenase YdfG
Ga0530513_01_1147538_1148488	AraC family transcriptional activator of pobA
Ga0530513_01_1148670_1149242	CRP-like cAMP-binding protein
Ga0530513_01_1149321_1149710	2-iminobutanoate/2-iminopropanoate deaminase
Ga0530513_01_1149623_1149790	hypothetical protein
Ga0530513_01_1150033_1151079	iron complex transport system substrate-binding protein
Ga0530513_01_1151121_1151765	monofunctional biosynthetic peptidoglycan transglycosylase
Ga0530513_01_1151779_1153809	site-specific recombinase
Ga0530513_01_1154140_1154436	hypothetical protein
Ga0530513_01_1154626_1154886	four helix bundle protein
Ga0530513_01_1155015_1156118	DNA replication and repair protein RecF
Ga0530513_01_1156122_1156877	hypothetical protein
Ga0530513_01_1156896_1162784	uncharacterized protein YfaS (alpha-2-macroglobulin family)
Ga0530513_01_1162955_1163485	ecotin
Ga0530513_01_1164000_1165409	outer membrane protein TolC
Ga0530513_01_1165424_1166383	HlyD family secretion protein
Ga0530513_01_1166386_1167576	ABC-2 type transport system permease protein
Ga0530513_01_1167796_1168251	hypothetical protein
Ga0530513_01_1168263_1168733	hypothetical protein
Ga0530513_01_1168736_1169140	hypothetical protein
Ga0530513_01_1169220_1169591	lactoylglutathione lyase
Ga0530513_01_1169602_1170144	hypothetical protein
Ga0530513_01_1170186_1170623	PhnB protein
Ga0530513_01_1170780_1171172	uncharacterized protein YbcV (DUF1398 family)
Ga0530513_01_1171285_1171962	hypothetical protein
Ga0530513_01_1172052_1173056	putative membrane protein
Ga0530513_01_1173134_1174747	Na+/H+ antiporter
Ga0530513_01_1174764_1175381	hypothetical protein
Ga0530513_01_1175409_1175834	uncharacterized protein YndB with AHSA1/START domain
Ga0530513_01_1175840_1176349	RimJ/RimL family protein N-acetyltransferase
Ga0530513_01_1176346_1176729	uncharacterized glyoxalase superfamily protein PhnB
Ga0530513_01_1176765_1177787	glutamine cyclotransferase
Ga0530513_01_1177941_1179026	serine beta-lactamase-like protein LACTB
Ga0530513_01_1179023_1179991	hypothetical protein
Ga0530513_01_1180019_1180633	deoxyadenosine/deoxycytidine kinase
Ga0530513_01_1180721_1181071	arsenate reductase
Ga0530513_01_1181113_1181418	putative lipoic acid-binding regulatory protein
Ga0530513_01_1181460_1182131	hypothetical protein
Ga0530513_01_1182477_1185299	TonB-linked SusC/RagA family outer membrane protein
Ga0530513_01_1185312_1186727	hypothetical protein
Ga0530513_01_1186803_1188194	hypothetical protein
Ga0530513_01_1188309_1189016	predicted peptidase
Ga0530513_01_1189127_1191454	beta-glucosidase
Ga0530513_01_1191538_1191924	hypothetical protein
Ga0530513_01_1192108_1192539	hypothetical protein
Ga0530513_01_1192727_1194154	adenylosuccinate lyase
Ga0530513_01_1194217_1195644	D-alanyl-D-alanine-carboxypeptidase/D-alanyl-D-alanine-endopeptidase
Ga0530513_01_1195719_1199414	phosphoribosylformylglycinamidine synthase
Ga0530513_01_1199392_1199808	RNAse (barnase) inhibitor barstar
Ga0530513_01_1199852_1200478	acyl-CoA thioesterase-1
Ga0530513_01_1200478_1200810	hypothetical protein
Ga0530513_01_1200879_1201061	hypothetical protein
Ga0530513_01_1201092_1201448	diacylglycerol kinase
Ga0530513_01_1201692_1202822	DNA polymerase-3 subunit beta
Ga0530513_01_1203123_1205525	phenylalanyl-tRNA synthetase beta chain
Ga0530513_01_1205829_1206239	heat shock protein HslJ
Ga0530513_01_1206289_1206528	hypothetical protein
Ga0530513_01_1206580_1207473	3-hydroxybutyryl-CoA dehydrogenase
Ga0530513_01_1207594_1208472	beta-lactamase class A
Ga0530513_01_1208560_1209159	nicotinamidase-related amidase
Ga0530513_01_1209271_1209603	DNA-binding HxlR family transcriptional regulator
Ga0530513_01_1209656_1211389	endoglucanase
Ga0530513_01_1211490_1211579	hypothetical protein
Ga0530513_01_1211635_1212597	predicted dehydrogenase
Ga0530513_01_1212734_1213387	protein-L-isoaspartate(D-aspartate) O-methyltransferase
Ga0530513_01_1213680_1213943	hypothetical protein
Ga0530513_01_1214027_1215010	glyoxylate reductase
Ga0530513_01_1215063_1215353	phosphopantothenoylcysteine synthetase/decarboxylase
Ga0530513_01_1215670_1217655	urocanate hydratase
Ga0530513_01_1217916_1218188	hypothetical protein
Ga0530513_01_1218257_1218487	hypothetical protein
Ga0530513_01_1218692_1218796	hypothetical protein
Ga0530513_01_1218912_1219142	hypothetical protein
Ga0530513_01_1219129_1219464	hypothetical protein
Ga0530513_01_1219662_1220108	hypothetical protein
Ga0530513_01_1220211_1220936	TonB-dependent SusC/RagA subfamily outer membrane receptor
Ga0530513_01_1220994_1221551	thiol peroxidase
Ga0530513_01_1221729_1223357	glyceraldehyde-3-phosphate dehydrogenase (NADP+)
Ga0530513_01_1223514_1224023	RNA polymerase sigma factor (sigma-70 family)
Ga0530513_01_1224034_1224849	hypothetical protein
Ga0530513_01_1225318_1225812	RNA polymerase sigma factor (sigma-70 family)
Ga0530513_01_1225829_1226419	hypothetical protein
Ga0530513_01_1226463_1228016	hypothetical protein
Ga0530513_01_1228159_1229253	L-ascorbate metabolism protein UlaG (beta-lactamase superfamily)
Ga0530513_01_1229255_1229542	predicted GNAT family acetyltransferase
Ga0530513_01_1229968_1230405	hypothetical protein
Ga0530513_01_1230520_1231425	AraC family transcriptional activator of pobA
Ga0530513_01_1231515_1232516	aryl-alcohol dehydrogenase-like predicted oxidoreductase
Ga0530513_01_1232580_1233572	glyoxylase-like metal-dependent hydrolase (beta-lactamase superfamily II)
Ga0530513_01_1233876_1234268	uncharacterized membrane protein YphA (DoxX/SURF4 family)
Ga0530513_01_1234421_1235197	hypothetical protein
Ga0530513_01_1235318_1236079	two-component system response regulator LytT
Ga0530513_01_1236060_1237076	two-component system LytT family sensor kinase
Ga0530513_01_1237267_1237707	hypothetical protein
Ga0530513_01_1237707_1238687	mono/diheme cytochrome c family protein
Ga0530513_01_1238867_1239613	NAD(P)-dependent dehydrogenase (short-subunit alcohol dehydrogenase family)
Ga0530513_01_1239716_1240054	DNA-binding HxlR family transcriptional regulator
Ga0530513_01_1240161_1242380	isocitrate dehydrogenase
Ga0530513_01_1242487_1243599	hypothetical protein
Ga0530513_01_1243613_1244065	hypothetical protein
Ga0530513_01_1244228_1244728	thiol peroxidase
Ga0530513_01_1244814_1245161	catechol 2,3-dioxygenase-like lactoylglutathione lyase family enzyme
Ga0530513_01_1245213_1245617	uncharacterized glyoxalase superfamily protein PhnB
Ga0530513_01_1245748_1246959	hypothetical protein
Ga0530513_01_1247192_1247782	CRP-like cAMP-binding protein
Ga0530513_01_1247859_1248272	predicted lactoylglutathione lyase
Ga0530513_01_1248360_1248821	uncharacterized damage-inducible protein DinB
Ga0530513_01_1248890_1249414	hypothetical protein
Ga0530513_01_1249418_1250197	pimeloyl-ACP methyl ester carboxylesterase
Ga0530513_01_1250280_1250711	PhnB protein
Ga0530513_01_1250786_1251199	uncharacterized protein YndB with AHSA1/START domain
Ga0530513_01_1251216_1251470	ERCC4-type nuclease
Ga0530513_01_1251553_1252419	predicted 3-demethylubiquinone-9 3-methyltransferase (glyoxalase superfamily)
Ga0530513_01_1252510_1253364	predicted 3-demethylubiquinone-9 3-methyltransferase (glyoxalase superfamily)
Ga0530513_01_1253472_1254305	NAD(P)-dependent dehydrogenase (short-subunit alcohol dehydrogenase family)
Ga0530513_01_1254410_1254838	hypothetical protein
Ga0530513_01_1254864_1255307	uncharacterized protein YndB with AHSA1/START domain
Ga0530513_01_1255427_1255885	uncharacterized membrane protein
Ga0530513_01_1256025_1258031	dipeptidyl aminopeptidase/acylaminoacyl peptidase
Ga0530513_01_1258298_1258876	RNA polymerase sigma factor (sigma-70 family)
Ga0530513_01_1258890_1259234	hypothetical protein
Ga0530513_01_1259326_1259589	hypothetical protein
Ga0530513_01_1259906_1260553	curved DNA-binding protein CbpA
Ga0530513_01_1261129_1263987	glycine dehydrogenase
Ga0530513_01_1264057_1264236	nitrous oxide reductase accessory protein NosL
Ga0530513_01_1264427_1264615	hypothetical protein
Ga0530513_01_1264842_1265573	pyridoxal phosphate enzyme (YggS family)
Ga0530513_01_1265570_1266289	SpoVK/Ycf46/Vps4 family AAA+-type ATPase
Ga0530513_01_1267474_1267809	small multidrug resistance pump
Ga0530513_01_1267859_1268287	hypothetical protein
Ga0530513_01_1268480_1269556	two-component system LytT family sensor kinase
Ga0530513_01_1269553_1270278	DNA-binding LytR/AlgR family response regulator
Ga0530513_01_1270280_1270942	2-polyprenyl-3-methyl-5-hydroxy-6-metoxy-1,4-benzoquinol methylase
Ga0530513_01_1271061_1271795	endonuclease-8
Ga0530513_01_1271863_1273221	dGTPase
Ga0530513_01_1273305_1273652	hypothetical protein
Ga0530513_01_1274207_1274563	hypothetical protein
Ga0530513_01_1274689_1276365	APA family basic amino acid/polyamine antiporter
Ga0530513_01_1276477_1278717	putative CocE/NonD family hydrolase
Ga0530513_01_1278957_1281920	tetratricopeptide (TPR) repeat protein
Ga0530513_01_1282003_1283772	hypothetical protein
Ga0530513_01_1284263_1285294	hypothetical protein
Ga0530513_01_1285341_1286363	hypothetical protein
Ga0530513_01_1286959_1287573	two-component system response regulator FimZ (fimbrial Z protein)
Ga0530513_01_1287577_1290552	AraC family chitin signaling transcriptional activator
Ga0530513_01_1290763_1290909	hypothetical protein
Ga0530513_01_1291086_1291811	8-oxo-dGTP diphosphatase
Ga0530513_01_1291828_1293312	xylulokinase
Ga0530513_01_1293419_1294747	xylose isomerase
Ga0530513_01_1294842_1297709	TonB-linked SusC/RagA family outer membrane protein
Ga0530513_01_1297722_1299683	hypothetical protein
Ga0530513_01_1299769_1300944	mannonate dehydratase
Ga0530513_01_1300976_1301791	NAD(P)-dependent dehydrogenase (short-subunit alcohol dehydrogenase family)
Ga0530513_01_1301747_1301842	hypothetical protein
Ga0530513_01_1301915_1303333	glucuronate isomerase
Ga0530513_01_1303338_1304336	2-dehydro-3-deoxygluconokinase
Ga0530513_01_1304333_1304968	2-dehydro-3-deoxyphosphogluconate aldolase/(4S)-4-hydroxy-2-oxoglutarate aldolase
Ga0530513_01_1304969_1306243	ACS family hexuronate transporter-like MFS transporter
Ga0530513_01_1306281_1308791	alpha-L-fucosidase 2
Ga0530513_01_1308803_1310521	xylan 1,4-beta-xylosidase
Ga0530513_01_1310665_1312272	beta-xylosidase
Ga0530513_01_1312373_1314298	enterochelin esterase-like enzyme
Ga0530513_01_1314347_1316794	alpha-D-xyloside xylohydrolase
Ga0530513_01_1316814_1318187	arabinoxylan arabinofuranohydrolase
Ga0530513_01_1318319_1320337	alpha-galactosidase
Ga0530513_01_1320351_1321757	arabinoxylan arabinofuranohydrolase
Ga0530513_01_1321766_1323142	arabinoxylan arabinofuranohydrolase
Ga0530513_01_1323145_1325082	hypothetical protein
Ga0530513_01_1325318_1326538	lysophospholipase L1-like esterase
Ga0530513_01_1326556_1329078	hypothetical protein
Ga0530513_01_1329347_1332085	glucuronoarabinoxylan endo-1,4-beta-xylanase
Ga0530513_01_1332380_1335019	beta-glucosidase
Ga0530513_01_1335066_1337054	alpha-N-arabinofuranosidase
Ga0530513_01_1337183_1338883	L-ribulokinase
Ga0530513_01_1338917_1339627	L-ribulose-5-phosphate 4-epimerase
Ga0530513_01_1339667_1341163	L-arabinose isomerase
Ga0530513_01_1341191_1342348	aldose 1-epimerase
Ga0530513_01_1342352_1344079	SSS family solute:Na+ symporter
Ga0530513_01_1344232_1345950	endoglucanase
Ga0530513_01_1346600_1347286	8-oxo-dGTP diphosphatase
Ga0530513_01_1347802_1350177	DUF1680 family protein
Ga0530513_01_1350209_1352113	sialate O-acetylesterase
Ga0530513_01_1352142_1353587	GPH family glycoside/pentoside/hexuronide:cation symporter
Ga0530513_01_1353556_1354707	endo-1,4-beta-xylanase
Ga0530513_01_1354729_1355697	hypothetical protein
Ga0530513_01_1355741_1357774	alpha-glucuronidase
Ga0530513_01_1357897_1358493	hypothetical protein
Ga0530513_01_1358649_1359521	AraC-like DNA-binding protein
Ga0530513_01_1359612_1360265	transaldolase
Ga0530513_01_1360283_1361473	galactokinase
Ga0530513_01_1361457_1362506	UDPglucose--hexose-1-phosphate uridylyltransferase
Ga0530513_01_1362584_1363384	Cof subfamily protein (haloacid dehalogenase superfamily)
Ga0530513_01_1363561_1364565	hypothetical protein
Ga0530513_01_1364565_1365119	hypothetical protein
Ga0530513_01_1365153_1365974	non-heme chloroperoxidase
Ga0530513_01_1366024_1366542	protein-disulfide isomerase
Ga0530513_01_1366545_1367006	peroxiredoxin
Ga0530513_01_1367011_1367703	uncharacterized membrane protein YoaK (UPF0700 family)
Ga0530513_01_1367709_1368755	oxalate decarboxylase
Ga0530513_01_1368888_1369445	hypothetical protein
Ga0530513_01_1369648_1370199	antibiotic biosynthesis monooxygenase (ABM) superfamily enzyme
Ga0530513_01_1370222_1371280	2,4-dienoyl-CoA reductase-like NADH-dependent reductase (Old Yellow Enzyme family)
Ga0530513_01_1371292_1373499	signal transduction histidine kinase/CheY-like chemotaxis protein
Ga0530513_01_1373607_1374302	two-component system LytT family response regulator
Ga0530513_01_1374357_1374830	starvation-inducible DNA-binding protein
Ga0530513_01_1374992_1375837	D-psicose/D-tagatose/L-ribulose 3-epimerase
Ga0530513_01_1375854_1377263	maltoporin
Ga0530513_01_1377269_1378513	FHS family L-fucose permease-like MFS transporter
Ga0530513_01_1378527_1379441	fructokinase
Ga0530513_01_1379498_1380505	LacI family transcriptional regulator
Ga0530513_01_1380856_1381317	DNA-binding MarR family transcriptional regulator
Ga0530513_01_1381333_1381836	hypothetical protein
Ga0530513_01_1382325_1384238	FlaA1/EpsC-like NDP-sugar epimerase
Ga0530513_01_1384470_1385261	polysaccharide export outer membrane protein
Ga0530513_01_1385265_1387601	tyrosine-protein kinase Etk/Wzc
Ga0530513_01_1387604_1388572	UDP-N-acetylglucosamine 4-epimerase
Ga0530513_01_1388594_1389886	UDP-N-acetyl-D-galactosamine dehydrogenase
Ga0530513_01_1390014_1391387	hypothetical protein
Ga0530513_01_1391384_1392481	hypothetical protein
Ga0530513_01_1392481_1393719	PST family polysaccharide transporter
Ga0530513_01_1393716_1394744	glutathione synthase/RimK-type ligase-like ATP-grasp enzyme
Ga0530513_01_1395118_1396284	glycosyltransferase involved in cell wall biosynthesis
Ga0530513_01_1396281_1397192	glycosyltransferase involved in cell wall biosynthesis
Ga0530513_01_1397194_1398519	colanic acid/amylovoran biosynthesis protein
Ga0530513_01_1398522_1399691	glycosyltransferase involved in cell wall biosynthesis
Ga0530513_01_1399708_1400289	undecaprenyl phosphate N,N'-diacetylbacillosamine 1-phosphate transferase
Ga0530513_01_1400308_1400910	sugar O-acyltransferase (sialic acid O-acetyltransferase NeuD family)
Ga0530513_01_1400929_1402089	dTDP-4-amino-4,6-dideoxygalactose transaminase
Ga0530513_01_1402300_1402713	predicted enzyme related to lactoylglutathione lyase
Ga0530513_01_1402731_1402934	hypothetical protein
Ga0530513_01_1403067_1403696	AcrR family transcriptional regulator
Ga0530513_01_1403750_1405933	ATP-binding cassette subfamily B protein
Ga0530513_01_1406004_1407275	hypothetical protein
Ga0530513_01_1407360_1407512	hypothetical protein
Ga0530513_01_1407597_1409975	hypothetical protein
Ga0530513_01_1410456_1411670	DHA1 family bicyclomycin/chloramphenicol resistance-like MFS transporter
Ga0530513_01_1411755_1412669	AraC-like DNA-binding protein
Ga0530513_01_1412829_1413344	hypothetical protein
Ga0530513_01_1413734_1413910	hypothetical protein
Ga0530513_01_1414075_1415223	hypothetical protein
Ga0530513_01_1415372_1416943	carboxypeptidase Q
Ga0530513_01_1417044_1417679	phosphoglycolate phosphatase
Ga0530513_01_1417726_1419849	uncharacterized protein
Ga0530513_01_1420051_1420728	polyisoprenoid-binding protein YceI
Ga0530513_01_1420833_1421108	uncharacterized membrane protein YsdA (DUF1294 family)
Ga0530513_01_1421235_1422875	hypothetical protein
Ga0530513_01_1423090_1424895	GTP-binding protein
Ga0530513_01_1425022_1426629	uncharacterized lipoprotein YddW (UPF0748 family)
Ga0530513_01_1426823_1427374	ferritin
Ga0530513_01_1427578_1428669	GTP-binding protein YchF
Ga0530513_01_1428783_1428944	bacteriocin-like protein
Ga0530513_01_1429090_1430028	AraC family transcriptional activator of pobA
Ga0530513_01_1430125_1430889	NAD(P)-dependent dehydrogenase (short-subunit alcohol dehydrogenase family)
Ga0530513_01_1431043_1432509	cardiolipin synthase
Ga0530513_01_1432513_1433661	methionine aminotransferase
Ga0530513_01_1434050_1435933	topoisomerase-4 subunit B
Ga0530513_01_1435965_1436441	hypothetical protein
Ga0530513_01_1436447_1439035	topoisomerase-4 subunit A
Ga0530513_01_1439047_1439700	membrane associated rhomboid family serine protease
Ga0530513_01_1439731_1440840	AraC-like DNA-binding protein
Ga0530513_01_1440984_1441769	short-subunit dehydrogenase
Ga0530513_01_1441766_1442728	dihydroflavonol-4-reductase
Ga0530513_01_1442963_1443322	hypothetical protein
Ga0530513_01_1443333_1444184	release factor glutamine methyltransferase
Ga0530513_01_1444185_1444943	cytoplasmic iron level regulating protein YaaA (DUF328/UPF0246 family)
Ga0530513_01_1444949_1445650	membrane protease YdiL (CAAX protease family)
Ga0530513_01_1445685_1446296	tRNA threonylcarbamoyl adenosine modification protein (Sua5/YciO/YrdC/YwlC family)
Ga0530513_01_1446666_1447445	GLPGLI family protein
Ga0530513_01_1447512_1447760	methylphosphotriester-DNA--protein-cysteine methyltransferase
Ga0530513_01_1447764_1448477	hypothetical protein
Ga0530513_01_1448988_1449572	hypothetical protein
Ga0530513_01_1449897_1450262	BlaI family penicillinase repressor
Ga0530513_01_1450269_1452185	hypothetical protein
Ga0530513_01_1452246_1453151	GLPGLI family protein
Ga0530513_01_1453309_1453872	maltose O-acetyltransferase
Ga0530513_01_1453949_1454602	transaldolase
Ga0530513_01_1454842_1455339	hypothetical protein
Ga0530513_01_1455534_1456106	tetratricopeptide (TPR) repeat protein
Ga0530513_01_1456298_1456990	dipeptidase E
Ga0530513_01_1457176_1458546	D-alanyl-D-alanine carboxypeptidase/D-alanyl-D-alanine-endopeptidase (penicillin-binding protein 4)
Ga0530513_01_1458554_1459705	two-component sensor histidine kinase
Ga0530513_01_1459897_1460622	glyoxylase-like metal-dependent hydrolase (beta-lactamase superfamily II)
Ga0530513_01_1460689_1462545	predicted metalloprotease with PDZ domain
Ga0530513_01_1462771_1464402	aminopeptidase N
Ga0530513_01_1464540_1465367	sec-independent protein translocase protein TatC
Ga0530513_01_1465572_1466531	arabinose-5-phosphate isomerase
Ga0530513_01_1466690_1468894	ATP-dependent DNA helicase RecQ
Ga0530513_01_1469087_1470166	glycosyltransferase involved in cell wall biosynthesis
Ga0530513_01_1470227_1470571	hypothetical protein
Ga0530513_01_1470625_1471011	quercetin dioxygenase-like cupin family protein
Ga0530513_01_1471140_1472543	dihydrolipoamide dehydrogenase
Ga0530513_01_1472766_1473590	predicted RNA-binding protein (virulence factor B family)
Ga0530513_01_1473819_1474412	TetR/AcrR family transcriptional regulator
Ga0530513_01_1474508_1475860	outer membrane protein
Ga0530513_01_1475870_1476931	membrane fusion protein (multidrug efflux system)
Ga0530513_01_1476939_1480124	hydrophobe/amphiphile efflux-1 (HAE1) family protein
Ga0530513_01_1480207_1480554	DNA-binding HxlR family transcriptional regulator
Ga0530513_01_1480686_1481633	NADPH:quinone reductase-like Zn-dependent oxidoreductase
Ga0530513_01_1481766_1482212	curved DNA-binding protein CbpA
Ga0530513_01_1482382_1484703	5-methyltetrahydropteroyltriglutamate--homocysteine methyltransferase
Ga0530513_01_1485222_1485683	Lrp/AsnC family leucine-responsive transcriptional regulator
Ga0530513_01_1485746_1486198	alkylhydroperoxidase family enzyme
Ga0530513_01_1486305_1486751	Lrp/AsnC family leucine-responsive transcriptional regulator
Ga0530513_01_1486838_1487035	uncharacterized membrane-anchored protein
Ga0530513_01_1486985_1487653	uncharacterized membrane protein
Ga0530513_01_1487655_1488338	hypothetical protein
Ga0530513_01_1488346_1488927	GDP-mannose pyrophosphatase NudK
Ga0530513_01_1489065_1491320	excinuclease ABC A subunit
Ga0530513_01_1491369_1491791	DNA-binding MarR family transcriptional regulator
Ga0530513_01_1491812_1492723	uncharacterized protein (TIGR01777 family)
Ga0530513_01_1492752_1493096	predicted nucleic acid-binding Zn ribbon protein
Ga0530513_01_1493102_1493704	CBS domain-containing membrane protein
Ga0530513_01_1493721_1494029	heme-degrading monooxygenase HmoA
Ga0530513_01_1494041_1494943	arginase
Ga0530513_01_1495114_1495446	single-strand DNA-binding protein
Ga0530513_01_1495461_1495916	superfamily II DNA helicase RecQ
Ga0530513_01_1496041_1497390	histidyl-tRNA synthetase
Ga0530513_01_1497502_1498032	hypothetical protein
Ga0530513_01_1498054_1498695	hypothetical protein
Ga0530513_01_1498767_1499441	2-polyprenyl-3-methyl-5-hydroxy-6-metoxy-1,4-benzoquinol methylase
Ga0530513_01_1499650_1499886	uncharacterized membrane-anchored protein YhcB (DUF1043 family)
Ga0530513_01_1499983_1500825	L-asparaginase
Ga0530513_01_1500934_1501824	cyanophycinase
Ga0530513_01_1502023_1504650	cyanophycin synthetase
Ga0530513_01_1504722_1505480	hypothetical protein
Ga0530513_01_1505525_1506709	hypothetical protein
Ga0530513_01_1506921_1507754	GMP synthase-like glutamine amidotransferase
Ga0530513_01_1507791_1508909	carboxylate-amine ligase
Ga0530513_01_1508941_1509894	glutathione synthase/RimK-type ligase-like ATP-grasp enzyme
Ga0530513_01_1509956_1510666	esterase/lipase superfamily enzyme
Ga0530513_01_1510696_1511907	hypothetical protein
Ga0530513_01_1512048_1513463	leucyl aminopeptidase
Ga0530513_01_1513468_1514592	predicted alpha/beta superfamily hydrolase
Ga0530513_01_1514793_1516742	1,4-alpha-glucan branching enzyme
Ga0530513_01_1516798_1518204	starch synthase
Ga0530513_01_1518208_1518744	hypothetical protein
Ga0530513_01_1518758_1520026	glucose-1-phosphate adenylyltransferase
Ga0530513_01_1520116_1521576	C-terminal processing protease CtpA/Prc
Ga0530513_01_1521819_1522859	hypothetical protein
Ga0530513_01_1522984_1525797	2-oxoglutarate dehydrogenase E1 component
Ga0530513_01_1525838_1527094	2-oxoglutarate dehydrogenase E2 component (dihydrolipoamide succinyltransferase)
Ga0530513_01_1527173_1527562	ApaG protein
Ga0530513_01_1527593_1528150	DNA polymerase-3 subunit epsilon
Ga0530513_01_1528383_1529360	GT2 family glycosyltransferase
Ga0530513_01_1529366_1530250	KDO2-lipid IV(A) lauroyltransferase
Ga0530513_01_1530331_1530903	thioredoxin-related protein
Ga0530513_01_1530936_1532297	aldehyde dehydrogenase (NAD+)
Ga0530513_01_1532339_1533901	hypothetical protein
Ga0530513_01_1534059_1535105	membrane fusion protein (multidrug efflux system)
Ga0530513_01_1535111_1536448	outer membrane protein TolC
Ga0530513_01_1536484_1537389	AraC-like DNA-binding protein
Ga0530513_01_1537664_1538170	large subunit ribosomal protein L9
Ga0530513_01_1538325_1538627	small subunit ribosomal protein S18
Ga0530513_01_1538659_1539000	small subunit ribosomal protein S6
Ga0530513_01_1539182_1540534	H+/Cl- antiporter ClcA
Ga0530513_01_1540748_1542178	CubicO group peptidase (beta-lactamase class C family)
Ga0530513_01_1542385_1542735	preprotein translocase subunit Sss1
Ga0530513_01_1543122_1544438	2-oxoglutarate dehydrogenase E2 component (dihydrolipoamide succinyltransferase)
Ga0530513_01_1544502_1545329	S-adenosylmethionine hydrolase
Ga0530513_01_1545467_1546423	phosphate starvation-inducible PhoH-like protein
Ga0530513_01_1546555_1547220	hypothetical protein
Ga0530513_01_1547361_1547858	hypothetical protein
Ga0530513_01_1548268_1548930	opacity protein-like surface antigen
Ga0530513_01_1549015_1549668	opacity protein-like surface antigen
Ga0530513_01_1549731_1551092	signal recognition particle subunit SRP54
Ga0530513_01_1551178_1552434	uncharacterized protein
Ga0530513_01_1552476_1552679	hypothetical protein
Ga0530513_01_1553161_1553532	hypothetical protein
Ga0530513_01_1553592_1554695	F-type H+-transporting ATPase subunit a
Ga0530513_01_1554750_1554941	F-type H+-transporting ATPase subunit c
Ga0530513_01_1555031_1555528	F-type H+-transporting ATPase subunit b
Ga0530513_01_1555531_1556070	F-type H+-transporting ATPase subunit delta
Ga0530513_01_1556089_1557666	F-type H+-transporting ATPase subunit alpha
Ga0530513_01_1557740_1558606	F-type H+-transporting ATPase subunit gamma
Ga0530513_01_1558710_1560068	CBS domain containing-hemolysin-like protein
Ga0530513_01_1560079_1560384	ATP-dependent Clp protease adaptor protein ClpS
Ga0530513_01_1560580_1561194	uridine kinase
Ga0530513_01_1561196_1561552	cell division protein FtsB
Ga0530513_01_1561669_1562829	methylmalonyl-CoA mutase
Ga0530513_01_1562839_1563288	hypothetical protein
Ga0530513_01_1563293_1563733	uncharacterized damage-inducible protein DinB
Ga0530513_01_1563734_1564900	hypothetical protein
Ga0530513_01_1565037_1565702	outer membrane protein OmpA-like peptidoglycan-associated protein
Ga0530513_01_1565726_1567159	acetylornithine deacetylase/succinyl-diaminopimelate desuccinylase-like protein
Ga0530513_01_1567298_1568215	hypothetical protein
Ga0530513_01_1568501_1569517	hypothetical protein
Ga0530513_01_1569596_1570300	NAD(P)-dependent dehydrogenase (short-subunit alcohol dehydrogenase family)
Ga0530513_01_1570454_1571200	electron transfer flavoprotein beta subunit
Ga0530513_01_1571245_1572192	electron transfer flavoprotein alpha subunit
Ga0530513_01_1572379_1572978	bifunctional DNase/RNase
Ga0530513_01_1572998_1574380	NHS family xanthosine MFS transporter
Ga0530513_01_1574495_1575049	RNA polymerase sigma factor (sigma-70 family)
Ga0530513_01_1575015_1575725	hypothetical protein
Ga0530513_01_1575803_1576900	hypothetical protein
Ga0530513_01_1577050_1577454	hypothetical protein
Ga0530513_01_1577451_1577864	hypothetical protein
Ga0530513_01_1577924_1579102	acetyl-CoA C-acetyltransferase
Ga0530513_01_1579209_1580699	UMF1 family MFS transporter
Ga0530513_01_1580831_1581214	hypothetical protein
Ga0530513_01_1581437_1583602	hypothetical protein
Ga0530513_01_1583790_1584716	mevalonate kinase
Ga0530513_01_1584727_1585656	4-hydroxybenzoate polyprenyltransferase
Ga0530513_01_1585721_1586887	proline dehydrogenase
Ga0530513_01_1587114_1588133	hypothetical protein
Ga0530513_01_1588188_1588724	DNA-binding XRE family transcriptional regulator
Ga0530513_01_1589502_1590611	hypothetical protein
Ga0530513_01_1590777_1591286	hypothetical protein
Ga0530513_01_1591430_1592845	APA family basic amino acid/polyamine antiporter
Ga0530513_01_1593005_1593445	phage baseplate assembly protein W
Ga0530513_01_1593469_1595352	hypothetical protein
Ga0530513_01_1595374_1596306	hypothetical protein
Ga0530513_01_1596535_1599366	excinuclease ABC subunit A
Ga0530513_01_1599375_1599974	hypothetical protein
Ga0530513_01_1600139_1600618	hypothetical protein
Ga0530513_01_1600819_1600953	bacteriocin-like protein
Ga0530513_01_1601126_1601638	uncharacterized membrane protein YcaP (DUF421 family)
Ga0530513_01_1601647_1602141	L-amino acid N-acyltransferase YncA
Ga0530513_01_1602300_1602533	hypothetical protein
Ga0530513_01_1602579_1602893	hypothetical protein
Ga0530513_01_1603042_1605627	DNA gyrase subunit A
Ga0530513_01_1605656_1606681	tetratricopeptide (TPR) repeat protein
Ga0530513_01_1606841_1607677	naphthoate synthase
Ga0530513_01_1607723_1608652	1,4-dihydroxy-2-naphthoate octaprenyltransferase
Ga0530513_01_1608665_1609111	uncharacterized protein YndB with AHSA1/START domain
Ga0530513_01_1609181_1609867	L-ascorbate metabolism protein UlaG (beta-lactamase superfamily)
Ga0530513_01_1609898_1610059	hypothetical protein
Ga0530513_01_1610200_1610799	Flp pilus assembly protein TadB
Ga0530513_01_1610815_1611765	glycosyltransferase involved in cell wall biosynthesis
Ga0530513_01_1611777_1613009	ABC-type lipoprotein export system ATPase subunit
Ga0530513_01_1613006_1613518	hypothetical protein
Ga0530513_01_1613520_1614221	hypothetical protein
Ga0530513_01_1614389_1616104	phosphoglucomutase
Ga0530513_01_1616204_1617457	aspartate aminotransferase
Ga0530513_01_1617666_1618388	3-deoxy-manno-octulosonate cytidylyltransferase (CMP-KDO synthetase)
Ga0530513_01_1618494_1619156	formylmethanofuran dehydrogenase subunit A
Ga0530513_01_1619233_1619808	glutathione peroxidase
Ga0530513_01_1619975_1620490	predicted enzyme related to lactoylglutathione lyase
Ga0530513_01_1620508_1621164	uncharacterized protein YbjT (DUF2867 family)
Ga0530513_01_1621261_1621614	predicted DNA-binding protein (MmcQ/YjbR family)
Ga0530513_01_1621611_1622639	riboflavin kinase/FMN adenylyltransferase
Ga0530513_01_1622735_1624243	F-type H+-transporting ATPase subunit beta
Ga0530513_01_1624327_1624608	F-type H+-transporting ATPase subunit epsilon
Ga0530513_01_1624690_1625508	hypothetical protein
Ga0530513_01_1625651_1627855	hypothetical protein
Ga0530513_01_1627987_1628883	drug/metabolite transporter (DMT)-like permease
Ga0530513_01_1628955_1630229	glycine C-acetyltransferase
Ga0530513_01_1630308_1631345	cystathionine beta-synthase
Ga0530513_01_1631568_1635053	positive regulator of sigma E activity
Ga0530513_01_1635143_1636630	hypothetical protein
Ga0530513_01_1636652_1637104	ribosomal protein S18 acetylase RimI-like enzyme
Ga0530513_01_1637117_1637644	uncharacterized protein (DUF1697 family)
Ga0530513_01_1637699_1638523	acetolactate decarboxylase
Ga0530513_01_1638525_1639073	NAD(P)-dependent dehydrogenase (short-subunit alcohol dehydrogenase family)
Ga0530513_01_1639033_1639302	NAD(P)-dependent dehydrogenase (short-subunit alcohol dehydrogenase family)
Ga0530513_01_1639374_1640276	AraC family transcriptional activator of pobA
Ga0530513_01_1640397_1641206	2-dehydro-3-deoxyphosphooctonate aldolase (KDO 8-P synthase)
Ga0530513_01_1641385_1643589	hypothetical protein
Ga0530513_01_1643778_1644158	hypothetical protein
Ga0530513_01_1644274_1644747	hypothetical protein
Ga0530513_01_1644836_1647622	CopA family copper-resistance protein
Ga0530513_01_1647682_1648443	hypothetical protein
Ga0530513_01_1648516_1649556	heptosyltransferase-3
Ga0530513_01_1649987_1650553	hypothetical protein
Ga0530513_01_1650666_1651259	hypothetical protein
Ga0530513_01_1651431_1652297	RNA polymerase primary sigma factor
Ga0530513_01_1652591_1653382	hypothetical protein
Ga0530513_01_1653757_1654698	hypothetical protein
Ga0530513_01_1654753_1655655	hypothetical protein
Ga0530513_01_1655683_1656822	hypothetical protein
Ga0530513_01_1656893_1658068	cysteine desulfurase/selenocysteine lyase
Ga0530513_01_1658019_1659413	hypothetical protein
Ga0530513_01_1659491_1660144	DtxR family Mn-dependent transcriptional regulator
Ga0530513_01_1660230_1661261	threonine aldolase
Ga0530513_01_1661312_1661812	hypothetical protein
Ga0530513_01_1662102_1662659	transposase
Ga0530513_01_1662711_1663112	uncharacterized membrane protein YhaH (DUF805 family)
Ga0530513_01_1663132_1663710	uncharacterized protein YdeI (YjbR/CyaY-like superfamily)
Ga0530513_01_1663853_1664320	uncharacterized protein YndB with AHSA1/START domain
Ga0530513_01_1664472_1664798	DNA-binding transcriptional ArsR family regulator
Ga0530513_01_1664964_1666277	hypothetical protein
Ga0530513_01_1666258_1667463	DNA (cytosine-5)-methyltransferase 1
Ga0530513_01_1667592_1668008	DNA mismatch endonuclease (patch repair protein)
Ga0530513_01_1668016_1668426	transcriptional regulator with XRE-family HTH domain
Ga0530513_01_1668578_1668793	toxic protein SymE
Ga0530513_01_1668808_1669134	hypothetical protein
Ga0530513_01_1669181_1669606	hypothetical protein
Ga0530513_01_1669778_1671046	hypothetical protein
Ga0530513_01_1671134_1671793	hypothetical protein
Ga0530513_01_1672003_1672980	AraC-like DNA-binding protein
Ga0530513_01_1673794_1674531	hypothetical protein
Ga0530513_01_1674574_1675371	hypothetical protein
Ga0530513_01_1675615_1675899	phage-related protein
Ga0530513_01_1676247_1676750	hypothetical protein
Ga0530513_01_1676958_1679138	AsmA protein
Ga0530513_01_1679224_1680006	transcriptional regulator with XRE-family HTH domain
Ga0530513_01_1680025_1680636	alkylated DNA repair dioxygenase AlkB
Ga0530513_01_1680642_1681415	exodeoxyribonuclease-3
Ga0530513_01_1681585_1681812	hypothetical protein
Ga0530513_01_1681824_1682054	hypothetical protein
Ga0530513_01_1682217_1682783	ferritin-like metal-binding protein YciE
Ga0530513_01_1682878_1683525	DNA-3-methyladenine glycosylase
Ga0530513_01_1683563_1684960	alkaline phosphatase
Ga0530513_01_1685078_1685416	hypothetical protein
Ga0530513_01_1685503_1685901	Fur family ferric uptake transcriptional regulator
Ga0530513_01_1685970_1686515	hypothetical protein
Ga0530513_01_1686519_1686983	predicted NUDIX family NTP pyrophosphohydrolase
Ga0530513_01_1687026_1687868	AraC family L-rhamnose operon regulatory protein RhaS
Ga0530513_01_1687927_1688937	peptidoglycan/xylan/chitin deacetylase (PgdA/CDA1 family)
Ga0530513_01_1688951_1689343	thiosulfate dehydrogenase [quinone] large subunit
Ga0530513_01_1689563_1689730	hypothetical protein
Ga0530513_01_1689914_1691572	predicted oxidoreductase
Ga0530513_01_1691632_1692435	dehydrogenase/reductase SDR family protein 7B
Ga0530513_01_1692495_1693529	D-threo-aldose 1-dehydrogenase
Ga0530513_01_1693723_1694715	short-subunit dehydrogenase
Ga0530513_01_1694771_1695091	DNA-binding NarL/FixJ family response regulator
Ga0530513_01_1695104_1695532	DNA-binding Xre family transcriptional regulator
Ga0530513_01_1695945_1697573	YesN/AraC family two-component response regulator
Ga0530513_01_1697726_1699573	CIC family chloride channel protein
Ga0530513_01_1699673_1700617	aryl-alcohol dehydrogenase-like predicted oxidoreductase
Ga0530513_01_1700771_1702576	hypothetical protein
Ga0530513_01_1702832_1703440	hypothetical protein
Ga0530513_01_1703698_1704372	CRP-like cAMP-binding protein
Ga0530513_01_1704801_1705145	hypothetical protein
Ga0530513_01_1705224_1706006	AraC-like DNA-binding protein
Ga0530513_01_1706080_1707282	CP family cyanate transporter-like MFS transporter
Ga0530513_01_1707343_1708050	uncharacterized membrane protein YcaP (DUF421 family)
Ga0530513_01_1708117_1708881	L-ascorbate metabolism protein UlaG (beta-lactamase superfamily)
Ga0530513_01_1708972_1709289	DNA-binding HxlR family transcriptional regulator
Ga0530513_01_1709243_1710568	adenosylmethionine-8-amino-7-oxononanoate aminotransferase
Ga0530513_01_1710744_1711736	biotin synthase
Ga0530513_01_1711733_1712347	dethiobiotin synthetase
Ga0530513_01_1712405_1713505	8-amino-7-oxononanoate synthase
Ga0530513_01_1713498_1714121	bacterioferritin (cytochrome b1)
Ga0530513_01_1714325_1715821	GntR family transcriptional regulator/MocR family aminotransferase
Ga0530513_01_1715943_1717112	uncharacterized iron-regulated membrane protein
Ga0530513_01_1717115_1719556	iron complex outermembrane receptor protein
Ga0530513_01_1719543_1720931	acyl-coenzyme A synthetase/AMP-(fatty) acid ligase
Ga0530513_01_1720936_1721181	acyl carrier protein
Ga0530513_01_1721183_1722586	putative MATE family efflux protein
Ga0530513_01_1722583_1724397	siderophore synthetase component
Ga0530513_01_1724406_1725722	lysine N6-hydroxylase
Ga0530513_01_1725715_1728141	siderophore synthetase component
Ga0530513_01_1728113_1729639	L-2,4-diaminobutyrate decarboxylase
Ga0530513_01_1729857_1730954	L-asparagine oxygenase
Ga0530513_01_1731087_1731608	ribosomal protein S18 acetylase RimI-like enzyme
Ga0530513_01_1731757_1732338	adenosylhomocysteine nucleosidase
Ga0530513_01_1732483_1733181	predicted DsbA family dithiol-disulfide isomerase
Ga0530513_01_1733268_1734440	predicted MFS family arabinose efflux permease
Ga0530513_01_1734443_1735378	acetyl esterase
Ga0530513_01_1735537_1735920	DNA-binding HxlR family transcriptional regulator
Ga0530513_01_1735917_1737107	predicted MFS family arabinose efflux permease
Ga0530513_01_1737534_1738283	8-oxo-dGTP diphosphatase
Ga0530513_01_1738358_1739089	glyoxylase-like metal-dependent hydrolase (beta-lactamase superfamily II)
Ga0530513_01_1739104_1739445	DNA-binding CsgD family transcriptional regulator
Ga0530513_01_1739928_1740554	chloramphenicol O-acetyltransferase type A
Ga0530513_01_1740759_1741616	3-hydroxyisobutyrate dehydrogenase
Ga0530513_01_1741646_1742515	inner membrane transporter RhtA
Ga0530513_01_1742739_1743542	AraC-like DNA-binding protein
Ga0530513_01_1743561_1743962	uncharacterized protein GlcG (DUF336 family)
Ga0530513_01_1743966_1744757	short-subunit dehydrogenase
Ga0530513_01_1745110_1746132	putative mRNA 3-end processing factor
Ga0530513_01_1746129_1747709	DNA ligase-1
Ga0530513_01_1747711_1750158	ATP-dependent Lhr-like helicase
Ga0530513_01_1750304_1750948	DNA ligase-associated metallophosphoesterase
Ga0530513_01_1751032_1752246	DHA1 family inner membrane transport protein
Ga0530513_01_1752394_1752984	TetR/AcrR family transcriptional repressor of nem operon
Ga0530513_01_1753054_1753512	uncharacterized membrane protein
Ga0530513_01_1753515_1753817	integral membrane protein
Ga0530513_01_1753814_1754170	phage shock protein E
Ga0530513_01_1754363_1754869	general stress protein 26
Ga0530513_01_1754997_1756142	NAD(P)H dehydrogenase (quinone)
Ga0530513_01_1756212_1757012	AraC-like DNA-binding protein
Ga0530513_01_1757014_1757670	hypothetical protein
Ga0530513_01_1757740_1758486	NAD(P)-dependent dehydrogenase (short-subunit alcohol dehydrogenase family)
Ga0530513_01_1758494_1758994	nicotinamide-nucleotide amidase
Ga0530513_01_1759035_1761167	catalase
Ga0530513_01_1761229_1761615	hypothetical protein
Ga0530513_01_1761630_1761932	hypothetical protein
Ga0530513_01_1762218_1762832	CRP-like cAMP-binding protein
Ga0530513_01_1762891_1763487	CRP-like cAMP-binding protein
Ga0530513_01_1763778_1763999	hypothetical protein
Ga0530513_01_1764083_1764967	drug/metabolite transporter (DMT)-like permease
Ga0530513_01_1765060_1766472	DNA-binding transcriptional MocR family regulator
Ga0530513_01_1766475_1767068	CRP-like cAMP-binding protein
Ga0530513_01_1767068_1767448	bacillithiol system protein YtxJ
Ga0530513_01_1767445_1767906	hypothetical protein
Ga0530513_01_1767900_1768436	uncharacterized damage-inducible protein DinB
Ga0530513_01_1768597_1769739	ATP-dependent RNA helicase RhlE
Ga0530513_01_1769908_1770513	nicotinamidase/pyrazinamidase
Ga0530513_01_1770616_1771794	23S rRNA pseudouridine2605 synthase
Ga0530513_01_1771896_1772942	3-dehydroquinate synthase
Ga0530513_01_1773222_1773851	outer membrane immunogenic protein
Ga0530513_01_1774167_1774850	hypothetical protein
Ga0530513_01_1775008_1776036	dihydroflavonol-4-reductase
Ga0530513_01_1776042_1776242	hypothetical protein
Ga0530513_01_1776242_1777372	L-ascorbate metabolism protein UlaG (beta-lactamase superfamily)
Ga0530513_01_1777379_1778173	AraC-like DNA-binding protein
Ga0530513_01_1778452_1779174	opacity protein-like surface antigen
Ga0530513_01_1779275_1780222	glycerophosphoryl diester phosphodiesterase
Ga0530513_01_1780469_1781968	amidophosphoribosyltransferase
Ga0530513_01_1782079_1782798	phosphoribosylaminoimidazole-succinocarboxamide synthase
Ga0530513_01_1782833_1783528	hypothetical protein
Ga0530513_01_1783531_1784136	exo-beta-1,3-glucanase (GH17 family)
Ga0530513_01_1784367_1786229	endonuclease I
Ga0530513_01_1786399_1787562	alkylation response protein AidB-like acyl-CoA dehydrogenase
Ga0530513_01_1787580_1788077	uncharacterized damage-inducible protein DinB
Ga0530513_01_1788284_1791214	hypothetical protein
Ga0530513_01_1791598_1792311	hypothetical protein
Ga0530513_01_1792322_1792741	hypothetical protein
Ga0530513_01_1793012_1793479	predicted HAD superfamily Cof-like phosphohydrolase
Ga0530513_01_1793481_1794047	thiol-disulfide isomerase/thioredoxin
Ga0530513_01_1794049_1794654	hypothetical protein
Ga0530513_01_1794667_1794849	hypothetical protein
Ga0530513_01_1794978_1796102	3-isopropylmalate dehydrogenase
Ga0530513_01_1796083_1796688	3-isopropylmalate/(R)-2-methylmalate dehydratase small subunit
Ga0530513_01_1796705_1798093	3-isopropylmalate/(R)-2-methylmalate dehydratase large subunit
Ga0530513_01_1798118_1799281	2-isopropylmalate synthase
Ga0530513_01_1799428_1800972	hypothetical protein
Ga0530513_01_1801073_1802044	membrane dipeptidase
Ga0530513_01_1802403_1804322	threonyl-tRNA synthetase
Ga0530513_01_1804508_1805008	translation initiation factor IF-3
Ga0530513_01_1805666_1806235	outer membrane lipoprotein-sorting protein
Ga0530513_01_1806417_1806614	large subunit ribosomal protein L35
Ga0530513_01_1806735_1807079	large subunit ribosomal protein L20
Ga0530513_01_1807313_1808488	aminopeptidase YwaD
Ga0530513_01_1808515_1809696	aminopeptidase YwaD
Ga0530513_01_1809754_1810941	aminopeptidase YwaD
Ga0530513_01_1811020_1811607	phosphoribosyl-ATP pyrophosphohydrolase/phosphoribosyl-AMP cyclohydrolase
Ga0530513_01_1811604_1812356	cyclase
Ga0530513_01_1812349_1813071	phosphoribosylformimino-5-aminoimidazole carboxamide ribotide isomerase
Ga0530513_01_1813075_1813653	glutamine amidotransferase
Ga0530513_01_1813655_1814749	imidazoleglycerol-phosphate dehydratase/histidinol-phosphatase
Ga0530513_01_1814746_1815777	histidinol-phosphate aminotransferase
Ga0530513_01_1815782_1817056	histidinol dehydrogenase
Ga0530513_01_1817059_1817916	ATP phosphoribosyltransferase
Ga0530513_01_1818169_1819266	glycosyltransferase involved in cell wall biosynthesis
Ga0530513_01_1819387_1820199	2,3,4,5-tetrahydropyridine-2-carboxylate N-succinyltransferase
Ga0530513_01_1820363_1820935	probable lipoprotein NlpC
Ga0530513_01_1821090_1821737	hypothetical protein
Ga0530513_01_1821776_1822144	hypothetical protein
Ga0530513_01_1822561_1823244	hypothetical protein
Ga0530513_01_1823491_1823646	hypothetical protein
Ga0530513_01_1823714_1823863	hypothetical protein
Ga0530513_01_1823947_1824099	hypothetical protein
Ga0530513_01_1824216_1824701	MarR family transcriptional repressor of mepA
Ga0530513_01_1824698_1825195	N-acetylglutamate synthase-like GNAT family acetyltransferase
Ga0530513_01_1825341_1826756	multidrug efflux system outer membrane protein
Ga0530513_01_1826853_1829999	HAE1 family hydrophobic/amphiphilic exporter-1
Ga0530513_01_1830001_1831185	membrane fusion protein (multidrug efflux system)
Ga0530513_01_1831187_1831642	DNA-binding transcriptional regulator GbsR (MarR family)
Ga0530513_01_1831759_1832271	GNAT superfamily N-acetyltransferase
Ga0530513_01_1832552_1832782	LPS O-antigen subunit length determinant protein (WzzB/FepE family)
Ga0530513_01_1832845_1834170	L-lysine 6-transaminase
Ga0530513_01_1834274_1835824	aldehyde dehydrogenase (NAD+)
Ga0530513_01_1835960_1836112	hypothetical protein
Ga0530513_01_1836234_1836428	hypothetical protein
Ga0530513_01_1836543_1837409	regulator of protease activity HflC (stomatin/prohibitin superfamily)
Ga0530513_01_1837706_1840975	cytochrome c-type biogenesis protein CcsB
Ga0530513_01_1841514_1844066	S-DNA-T family DNA segregation ATPase FtsK/SpoIIIE
Ga0530513_01_1844132_1844779	outer membrane lipoprotein-sorting protein
Ga0530513_01_1844888_1846342	lipopolysaccharide export system permease protein
Ga0530513_01_1846488_1847279	gas vesicle protein
Ga0530513_01_1847353_1847994	hypothetical protein
Ga0530513_01_1848047_1848601	ribosome recycling factor
Ga0530513_01_1848716_1849423	uridylate kinase
Ga0530513_01_1849590_1850582	hypothetical protein
Ga0530513_01_1850667_1851341	cytidylate kinase
Ga0530513_01_1851437_1851787	gas vesicle protein
Ga0530513_01_1851867_1852175	positive regulator of sigma E activity
Ga0530513_01_1852179_1852676	hypothetical protein
Ga0530513_01_1852783_1853508	TrmH family RNA methyltransferase
Ga0530513_01_1853494_1856091	outer membrane protein assembly factor BamA
Ga0530513_01_1856088_1856705	SanA protein
Ga0530513_01_1856702_1857826	ring-1,2-phenylacetyl-CoA epoxidase subunit PaaE
Ga0530513_01_1857859_1858419	thiol-disulfide isomerase/thioredoxin
Ga0530513_01_1858442_1859413	iron complex transport system permease protein
Ga0530513_01_1859611_1860534	iron complex transport system ATP-binding protein
Ga0530513_01_1860697_1861149	DNA-binding MarR family transcriptional regulator
Ga0530513_01_1861166_1863598	3-hydroxyacyl-CoA dehydrogenase
Ga0530513_01_1863638_1864000	four helix bundle protein
Ga0530513_01_1864037_1865215	acetyl-CoA acyltransferase
Ga0530513_01_1865331_1867106	alkylation response protein AidB-like acyl-CoA dehydrogenase
Ga0530513_01_1867185_1867589	uncharacterized membrane protein YhaH (DUF805 family)
Ga0530513_01_1867793_1868107	hypothetical protein
Ga0530513_01_1868132_1868467	uncharacterized protein YegP (UPF0339 family)
Ga0530513_01_1868427_1868993	(p)ppGpp synthase/HD superfamily hydrolase
Ga0530513_01_1868990_1869706	hypothetical protein
Ga0530513_01_1869778_1871589	vitamin B12 transporter
Ga0530513_01_1872193_1874985	excinuclease ABC subunit A
Ga0530513_01_1875035_1875676	putative NADH-flavin reductase
Ga0530513_01_1875944_1876714	pimeloyl-ACP methyl ester carboxylesterase
Ga0530513_01_1877221_1878135	AraC family transcriptional activator of pobA
Ga0530513_01_1878213_1879010	NAD(P)-dependent dehydrogenase (short-subunit alcohol dehydrogenase family)
Ga0530513_01_1879209_1880267	3-oxoacyl-[acyl-carrier-protein] synthase-3
Ga0530513_01_1880510_1883854	SNF2 family DNA or RNA helicase
Ga0530513_01_1883953_1885251	hypothetical protein
Ga0530513_01_1885398_1885898	deoxyribonuclease V
Ga0530513_01_1885913_1886275	catechol 2,3-dioxygenase-like lactoylglutathione lyase family enzyme
Ga0530513_01_1886272_1886721	GNAT superfamily N-acetyltransferase
Ga0530513_01_1886833_1887876	Zn-dependent M28 family amino/carboxypeptidase
Ga0530513_01_1887965_1889104	methionine aminotransferase
Ga0530513_01_1889294_1892032	K(+)-stimulated pyrophosphate-energized sodium pump
Ga0530513_01_1892166_1893893	predicted amidohydrolase YtcJ
Ga0530513_01_1893998_1894609	inorganic pyrophosphatase
Ga0530513_01_1894626_1895138	hypothetical protein
Ga0530513_01_1895163_1896329	hypothetical protein
Ga0530513_01_1896414_1897346	ectoine hydroxylase-related dioxygenase (phytanoyl-CoA dioxygenase family)
Ga0530513_01_1897438_1898349	hypothetical protein
Ga0530513_01_1898346_1899023	DNA repair protein RadC
Ga0530513_01_1899059_1899634	hypothetical protein
Ga0530513_01_1899648_1900316	lipoprotein-releasing system ATP-binding protein
Ga0530513_01_1900514_1902130	pyruvate dehydrogenase E2 component (dihydrolipoamide acetyltransferase)
Ga0530513_01_1902239_1903240	pyruvate dehydrogenase E1 component alpha subunit
Ga0530513_01_1903365_1903967	membrane-associated phospholipid phosphatase
Ga0530513_01_1903975_1904451	BlaI family penicillinase repressor
Ga0530513_01_1904470_1906254	hypothetical protein
Ga0530513_01_1906356_1906718	RNA recognition motif-containing protein
Ga0530513_01_1907056_1907466	hypothetical protein
Ga0530513_01_1907562_1907954	acyl-CoA hydrolase
Ga0530513_01_1907951_1908511	AraC-like DNA-binding protein
Ga0530513_01_1908783_1911644	Cu+-exporting ATPase
Ga0530513_01_1911650_1912378	uncharacterized protein YecE (DUF72 family)
Ga0530513_01_1912632_1913498	hypothetical protein
Ga0530513_01_1913655_1914314	pyridoxal phosphate enzyme (YggS family)
Ga0530513_01_1914371_1915555	two-component system nitrogen regulation response regulator NtrX
Ga0530513_01_1915655_1917010	MATE family multidrug resistance protein
Ga0530513_01_1917302_1917805	L-amino acid N-acyltransferase YncA
Ga0530513_01_1917891_1918457	CRP-like cAMP-binding protein
Ga0530513_01_1918535_1919224	putative hydrolase of the HAD superfamily
Ga0530513_01_1919261_1921663	dipeptidyl aminopeptidase/acylaminoacyl peptidase
Ga0530513_01_1921787_1921948	bacteriocin-like protein
Ga0530513_01_1922009_1922437	putative oxidoreductase
Ga0530513_01_1922506_1923381	GTP-binding protein Era
Ga0530513_01_1923577_1924140	CRP-like cAMP-binding protein
Ga0530513_01_1924215_1924541	quaternary ammonium compound-resistance protein SugE
Ga0530513_01_1924605_1925372	SAM-dependent methyltransferase
Ga0530513_01_1925372_1926181	methionyl aminopeptidase
Ga0530513_01_1926277_1926708	hypothetical protein
Ga0530513_01_1926801_1927778	acyl-[acyl-carrier-protein] desaturase
Ga0530513_01_1927931_1929472	2,3-bisphosphoglycerate-independent phosphoglycerate mutase
Ga0530513_01_1929658_1929981	translation initiation factor 1
Ga0530513_01_1929984_1930883	Leucine-rich repeat (LRR) protein
Ga0530513_01_1930941_1933085	secreted PhoX family phosphatase
Ga0530513_01_1933434_1935263	cytochrome c peroxidase
Ga0530513_01_1935489_1935944	hypothetical protein
Ga0530513_01_1935964_1936818	uridine phosphorylase
Ga0530513_01_1936828_1937346	hypothetical protein
Ga0530513_01_1937458_1938216	hypothetical protein
Ga0530513_01_1938745_1940898	type VI secretion system secreted protein VgrG
Ga0530513_01_1940904_1941764	hypothetical protein
Ga0530513_01_1941851_1943179	hypothetical protein
Ga0530513_01_1943212_1944033	hypothetical protein
Ga0530513_01_1944055_1945434	hypothetical protein
Ga0530513_01_1945703_1946260	DNA-3-methyladenine glycosylase I
Ga0530513_01_1946396_1946695	ElaB/YqjD/DUF883 family membrane-anchored ribosome-binding protein
Ga0530513_01_1946817_1947629	enoyl-[acyl-carrier protein] reductase I
Ga0530513_01_1947793_1949232	glucosylceramidase
Ga0530513_01_1949275_1950084	beta-glucanase (GH16 family)
Ga0530513_01_1950158_1952380	beta-glucosidase
Ga0530513_01_1952390_1953817	glucosylceramidase
Ga0530513_01_1953821_1955371	hypothetical protein
Ga0530513_01_1955384_1958302	TonB-linked SusC/RagA family outer membrane protein
Ga0530513_01_1958490_1959677	fucose permease
Ga0530513_01_1959700_1960488	8-oxo-dGTP diphosphatase
Ga0530513_01_1960616_1961794	glutaryl-CoA dehydrogenase
Ga0530513_01_1961958_1963904	hypothetical protein
Ga0530513_01_1963970_1966663	hypothetical protein
Ga0530513_01_1966660_1967196	hypothetical protein
Ga0530513_01_1967199_1967603	hypothetical protein
Ga0530513_01_1967666_1968301	16S rRNA (guanine527-N7)-methyltransferase
Ga0530513_01_1968390_1969727	leucyl aminopeptidase
Ga0530513_01_1969953_1971149	aspartate aminotransferase
Ga0530513_01_1971320_1971952	peroxiredoxin (alkyl hydroperoxide reductase subunit C)
Ga0530513_01_1972115_1972423	thiol-disulfide isomerase/thioredoxin
Ga0530513_01_1972423_1972671	hypothetical protein
Ga0530513_01_1973073_1973762	FtsH-binding integral membrane protein
Ga0530513_01_1973797_1974234	hypothetical protein
Ga0530513_01_1974281_1975315	hypothetical protein
Ga0530513_01_1975375_1975725	ferredoxin
Ga0530513_01_1975848_1976912	phosphoserine aminotransferase
Ga0530513_01_1977036_1978001	D-3-phosphoglycerate dehydrogenase
Ga0530513_01_1978005_1979249	uncharacterized protein (DUF1015 family)
Ga0530513_01_1979305_1980708	carboxypeptidase Q
Ga0530513_01_1980710_1982068	carboxypeptidase Q
Ga0530513_01_1982072_1983430	carboxypeptidase Q
Ga0530513_01_1984219_1984482	hypothetical protein
Ga0530513_01_1984581_1985747	predicted aspartyl protease
Ga0530513_01_1985879_1986997	peptidyl-prolyl cis-trans isomerase A (cyclophilin A)
Ga0530513_01_1987001_1987636	hypothetical protein
Ga0530513_01_1987742_1989043	hypothetical protein
Ga0530513_01_1989147_1990220	branched-chain amino acid aminotransferase
Ga0530513_01_1990306_1990980	tRNA U34 5-methylaminomethyl-2-thiouridine-forming methyltransferase MnmC
Ga0530513_01_1991174_1991590	8-oxo-dGTP diphosphatase
Ga0530513_01_1991613_1992353	hypothetical protein
Ga0530513_01_1992369_1993442	putative aminopeptidase FrvX
Ga0530513_01_1993543_1993743	hypothetical protein
Ga0530513_01_1993780_1994430	ribulose-phosphate 3-epimerase
Ga0530513_01_1994771_1995262	uncharacterized membrane protein
Ga0530513_01_1995302_1996396	uncharacterized protein (UPF0276 family)
Ga0530513_01_1996400_1996612	protein involved in ribonucleotide reduction
Ga0530513_01_1996813_1998645	alpha-L-fucosidase
Ga0530513_01_1998719_1999135	nucleoside-diphosphate kinase
Ga0530513_01_1999701_2000624	ribosome biogenesis GTPase
Ga0530513_01_2000786_2001865	chorismate mutase
Ga0530513_01_2002294_2002767	hypothetical protein
Ga0530513_01_2002905_2003990	DNA polymerase-3 subunit gamma/tau
Ga0530513_01_2004090_2004731	AcrR family transcriptional regulator
Ga0530513_01_2004738_2005994	glycine C-acetyltransferase
Ga0530513_01_2006365_2006736	AraC family transcriptional regulator of adaptative response / methylphosphotriester-DNA alkyltransferase methyltransferase
Ga0530513_01_2006830_2007573	DNA-binding CsgD family transcriptional regulator
Ga0530513_01_2007655_2008302	regulation of enolase protein 1 (concanavalin A-like superfamily)
Ga0530513_01_2009142_2009753	DNA-binding NarL/FixJ family response regulator
Ga0530513_01_2009877_2011058	YNFM family putative membrane transporter
Ga0530513_01_2011280_2011696	hypothetical protein
Ga0530513_01_2011760_2012302	micrococcal nuclease
Ga0530513_01_2013468_2014121	DNA-binding NarL/FixJ family response regulator
Ga0530513_01_2014123_2015865	two-component system sensor histidine kinase BarA
Ga0530513_01_2016510_2016818	hypothetical protein
Ga0530513_01_2016784_2017194	hypothetical protein
Ga0530513_01_2017227_2017982	NAD(P)-dependent dehydrogenase (short-subunit alcohol dehydrogenase family)
Ga0530513_01_2018294_2018659	predicted enzyme related to lactoylglutathione lyase
Ga0530513_01_2018709_2019302	dihydrofolate reductase
Ga0530513_01_2019360_2020229	pimeloyl-ACP methyl ester carboxylesterase
Ga0530513_01_2020509_2020652	hypothetical protein
Ga0530513_01_2021086_2024097	signal transduction histidine kinase
Ga0530513_01_2024090_2024704	DNA-binding NarL/FixJ family response regulator
Ga0530513_01_2024971_2026095	hypothetical protein
Ga0530513_01_2026217_2027146	hypothetical protein
Ga0530513_01_2027469_2028506	hypothetical protein
Ga0530513_01_2028537_2029538	hypothetical protein
Ga0530513_01_2029925_2031463	antitoxin component YwqK of YwqJK toxin-antitoxin module
Ga0530513_01_2031691_2032497	hypothetical protein
Ga0530513_01_2032860_2035097	two-component system NarL family sensor kinase
Ga0530513_01_2035106_2035735	DNA-binding NarL/FixJ family response regulator
Ga0530513_01_2035994_2036905	DNA-binding transcriptional LysR family regulator
Ga0530513_01_2037018_2038019	peptidoglycan/xylan/chitin deacetylase (PgdA/CDA1 family)
Ga0530513_01_2038038_2038433	hypothetical protein
Ga0530513_01_2038447_2039727	CubicO group peptidase (beta-lactamase class C family)
Ga0530513_01_2039895_2040767	hypothetical protein
Ga0530513_01_2040861_2041730	AraC family transcriptional activator of pobA
Ga0530513_01_2042235_2042813	hypothetical protein
Ga0530513_01_2043026_2045836	TonB-dependent receptor
Ga0530513_01_2045841_2046866	3-phytase
Ga0530513_01_2046932_2047234	hypothetical protein
Ga0530513_01_2047644_2047883	RHS repeat-associated protein
Ga0530513_01_2048285_2048821	hypothetical protein
Ga0530513_01_2048984_2049415	hypothetical protein
Ga0530513_01_2049421_2050428	RHS repeat-associated protein
Ga0530513_01_2050630_2051070	hypothetical protein
Ga0530513_01_2051081_2051506	hypothetical protein
Ga0530513_01_2051602_2051934	hypothetical protein
Ga0530513_01_2052140_2052574	hypothetical protein
Ga0530513_01_2052789_2053193	hypothetical protein
Ga0530513_01_2053209_2056970	RHS repeat-associated protein
Ga0530513_01_2056983_2060198	YD repeat-containing protein
Ga0530513_01_2060206_2060649	hypothetical protein
Ga0530513_01_2060725_2061747	hypothetical protein
Ga0530513_01_2062040_2062762	lathosterol oxidase
Ga0530513_01_2062974_2063246	hypothetical protein
Ga0530513_01_2063284_2064636	carboxyl-terminal processing protease
Ga0530513_01_2064646_2065386	hypothetical protein
Ga0530513_01_2065589_2066515	hypothetical protein
Ga0530513_01_2066594_2067892	hypothetical protein
Ga0530513_01_2068205_2071513	outer membrane receptor protein involved in Fe transport
Ga0530513_01_2071573_2072520	transmembrane sensor
Ga0530513_01_2072763_2073389	RNA polymerase sigma factor (sigma-70 family)
Ga0530513_01_2073399_2074163	hypothetical protein
Ga0530513_01_2074160_2074654	DNA-binding MarR family transcriptional regulator
Ga0530513_01_2074820_2075206	hypothetical protein
Ga0530513_01_2075401_2076021	predicted ArsR family transcriptional regulator
Ga0530513_01_2076216_2076842	Fe-Mn family superoxide dismutase
Ga0530513_01_2076867_2077367	hypothetical protein
Ga0530513_01_2077372_2077887	arsenic resistance protein ArsH
Ga0530513_01_2078020_2078367	ferredoxin
Ga0530513_01_2078457_2079392	2-dehydropantoate 2-reductase
Ga0530513_01_2079456_2080037	CRP-like cAMP-binding protein
Ga0530513_01_2080156_2080518	hypothetical protein
Ga0530513_01_2080531_2081526	luciferase family oxidoreductase group 1
Ga0530513_01_2081670_2082047	predicted enzyme related to lactoylglutathione lyase
Ga0530513_01_2082136_2085621	hypothetical protein
Ga0530513_01_2085967_2086755	3-oxoacyl-[acyl-carrier protein] reductase
Ga0530513_01_2086833_2087999	cytochrome c peroxidase
Ga0530513_01_2088175_2088477	hypothetical protein
Ga0530513_01_2088541_2088906	CheY-like chemotaxis protein
Ga0530513_01_2088942_2089514	two-component system chemotaxis response regulator CheB
Ga0530513_01_2089526_2090356	chemotaxis protein methyltransferase CheR
Ga0530513_01_2090356_2090721	CheY-like chemotaxis protein
Ga0530513_01_2090722_2094324	signal transduction histidine kinase/CheY-like chemotaxis protein/CHASE3 domain sensor protein/HAMP domain-containing protein
Ga0530513_01_2094330_2095805	two-component system phosphate regulon sensor histidine kinase PhoR
Ga0530513_01_2096034_2096378	hypothetical protein
Ga0530513_01_2096457_2097221	DNA-binding LytR/AlgR family response regulator
Ga0530513_01_2097297_2098616	hypothetical protein
Ga0530513_01_2098629_2101958	TonB-linked SusC/RagA family outer membrane protein
Ga0530513_01_2101965_2104547	hypothetical protein
Ga0530513_01_2104658_2106247	two-component system LytT family sensor kinase
Ga0530513_01_2106875_2107627	AraC-like DNA-binding protein
Ga0530513_01_2107652_2108803	2-polyprenyl-6-methoxyphenol hydroxylase-like FAD-dependent oxidoreductase
Ga0530513_01_2109379_2110398	alpha-beta hydrolase superfamily lysophospholipase
Ga0530513_01_2110551_2111282	redox-sensitive bicupin YhaK (pirin superfamily)
Ga0530513_01_2111426_2112253	AraC family transcriptional activator of pobA
Ga0530513_01_2112777_2113100	hypothetical protein
Ga0530513_01_2113129_2113386	hypothetical protein
Ga0530513_01_2113890_2114351	DNA repair protein RadC
Ga0530513_01_2114395_2114526	hypothetical protein
Ga0530513_01_2114738_2115505	hypothetical protein
Ga0530513_01_2115502_2116464	hypothetical protein
Ga0530513_01_2116654_2118735	DNA topoisomerase-3
Ga0530513_01_2118838_2120208	hypothetical protein
Ga0530513_01_2120307_2120588	hypothetical protein
Ga0530513_01_2120772_2121074	translation elongation factor EF-Tu-like GTPase
Ga0530513_01_2121475_2121924	hypothetical protein
Ga0530513_01_2121951_2122412	energy-coupling factor transporter transmembrane protein EcfT
Ga0530513_01_2122417_2126061	RHS repeat-associated protein
Ga0530513_01_2126068_2129580	hypothetical protein
Ga0530513_01_2129583_2131124	hypothetical protein
Ga0530513_01_2131620_2132240	alkylated DNA repair dioxygenase AlkB
Ga0530513_01_2132363_2133139	transcriptional regulator with XRE-family HTH domain
Ga0530513_01_2133201_2134340	DNA polymerase-4
Ga0530513_01_2134455_2136776	error-prone DNA polymerase
Ga0530513_01_2136793_2137428	hypothetical protein
Ga0530513_01_2138435_2138812	hypothetical protein
Ga0530513_01_2138849_2139880	hypothetical protein
Ga0530513_01_2140192_2140407	hypothetical protein
Ga0530513_01_2140431_2142128	AraC-like DNA-binding protein
Ga0530513_01_2142405_2142968	hypothetical protein
[truncated: 1,961 more rows]

## Sheet: S8
Table S8. Genes of COTT assigned to COG.
COG ID	COG Name	Gene Count
COG0001	Glutamate-1-semialdehyde aminotransferase	1
COG0002	N-acetyl-gamma-glutamylphosphate reductase	1
COG0004	Ammonia channel protein AmtB	1
COG0005	Purine nucleoside phosphorylase	1
COG0006	Xaa-Pro aminopeptidase	1
COG0007	Uroporphyrinogen-III methylase (siroheme synthase)	1
COG0008	Glutamyl- or glutaminyl-tRNA synthetase	2
COG0009	tRNA A37 threonylcarbamoyladenosine synthetase subunit TsaC/SUA5/YrdC	2
COG0010	Arginase family enzyme	1
COG0012	Ribosome-binding ATPase YchF, GTP1/OBG family	1
COG0013	Alanyl-tRNA synthetase	1
COG0015	Adenylosuccinate lyase	1
COG0016	Phenylalanyl-tRNA synthetase alpha subunit	1
COG0017	Aspartyl/asparaginyl-tRNA synthetase	1
COG0018	Arginyl-tRNA synthetase	1
COG0019	Diaminopimelate decarboxylase	1
COG0020	Undecaprenyl pyrophosphate synthase	1
COG0022	Pyruvate/2-oxoglutarate/acetoin dehydrogenase complex, dehydrogenase (E1) component	3
COG0023	Translation initiation factor 1 (eIF-1/SUI1)	1
COG0024	Methionine aminopeptidase	2
COG0025	NhaP-type Na+/H+ or K+/H+ antiporter	6
COG0026	Phosphoribosylaminoimidazole carboxylase (NCAIR synthetase)	1
COG0028	Acetolactate synthase large subunit or other thiamine pyrophosphate-requiring enzyme	2
COG0029	Aspartate oxidase	1
COG0030	16S rRNA A1518 and A1519 N6-dimethyltransferase RsmA/KsgA/DIM1 (may also have DNA glycosylase/AP lyase activity)	1
COG0031	Cysteine synthase	3
COG0034	Glutamine phosphoribosylpyrophosphate amidotransferase	1
COG0035	Uracil phosphoribosyltransferase	1
COG0036	Pentose-5-phosphate-3-epimerase	1
COG0037	tRNA(Ile)-lysidine synthase TilS/MesJ	1
COG0038	H+/Cl- antiporter ClcA	3
COG0039	Malate/lactate dehydrogenase	1
COG0040	ATP phosphoribosyltransferase	1
COG0041	Phosphoribosylcarboxyaminoimidazole (NCAIR) mutase	1
COG0042	tRNA-dihydrouridine synthase	1
COG0044	Dihydroorotase or related cyclic amidohydrolase	1
COG0045	Succinyl-CoA synthetase, beta subunit	1
COG0046	Phosphoribosylformylglycinamidine (FGAM) synthase, synthetase domain	1
COG0047	Phosphoribosylformylglycinamidine (FGAM) synthase, glutamine amidotransferase domain	1
COG0048	Ribosomal protein S12	1
COG0049	Ribosomal protein S7	1
COG0050	Translation elongation factor EF-Tu, a GTPase	2
COG0051	Ribosomal protein S10	1
COG0052	Ribosomal protein S2	1
COG0053	Divalent metal cation (Fe/Co/Zn/Cd) transporter	1
COG0054	6,7-dimethyl-8-ribityllumazine synthase (Riboflavin synthase beta chain)	1
COG0055	FoF1-type ATP synthase, beta subunit	1
COG0056	FoF1-type ATP synthase, alpha subunit	1
COG0057	Glyceraldehyde-3-phosphate dehydrogenase/erythrose-4-phosphate dehydrogenase	1
COG0058	Glucan phosphorylase	1
COG0059	Ketol-acid reductoisomerase	2
COG0060	Isoleucyl-tRNA synthetase	1
COG0061	NAD kinase	1
COG0062	NAD(P)H-hydrate repair enzyme Nnr, NAD(P)H-hydrate epimerase domain	1
COG0063	NAD(P)H-hydrate repair enzyme Nnr, NAD(P)H-hydrate dehydratase domain	1
COG0065	Homoaconitase/3-isopropylmalate dehydratase large subunit	1
COG0066	3-isopropylmalate dehydratase small subunit	1
COG0069	Glutamate synthase domain 2	1
COG0071	Molecular chaperone IbpA, HSP20 family	1
COG0072	Phenylalanyl-tRNA synthetase beta subunit	1
COG0073	tRNA-binding EMAP/Myf domain	2
COG0074	Succinyl-CoA synthetase, alpha subunit	1
COG0076	Glutamate or tyrosine decarboxylase or a related PLP-dependent protein	2
COG0077	Prephenate dehydratase	1
COG0078	Ornithine carbamoyltransferase	1
COG0079	Histidinol-phosphate/aromatic aminotransferase or cobyric acid decarboxylase	1
COG0080	Ribosomal protein L11	1
COG0081	Ribosomal protein L1	1
COG0082	Chorismate synthase	1
COG0083	Homoserine kinase	1
COG0084	Tat protein secretion system quality control protein TatD (DNase activity)	3
COG0085	DNA-directed RNA polymerase, beta subunit/140 kD subunit	1
COG0086	DNA-directed RNA polymerase, beta' subunit/160 kD subunit	1
COG0087	Ribosomal protein L3	1
COG0088	Ribosomal protein L4	1
COG0089	Ribosomal protein L23	1
COG0090	Ribosomal protein L2	1
COG0091	Ribosomal protein L22	1
COG0092	Ribosomal protein S3	1
COG0093	Ribosomal protein L14	1
COG0094	Ribosomal protein L5	1
COG0096	Ribosomal protein S8	1
COG0097	Ribosomal protein L6P/L9E	1
COG0098	Ribosomal protein S5	1
COG0099	Ribosomal protein S13	1
COG0100	Ribosomal protein S11	1
COG0101	tRNA U38,U39,U40 pseudouridine synthase TruA	1
COG0102	Ribosomal protein L13	1
COG0103	Ribosomal protein S9	1
COG0104	Adenylosuccinate synthase	2
COG0105	Nucleoside diphosphate kinase	1
COG0106	Phosphoribosylformimino-5-aminoimidazole carboxamide ribonucleotide (ProFAR) isomerase	1
COG0107	Imidazole glycerol phosphate synthase subunit HisF	1
COG0108	3,4-dihydroxy-2-butanone 4-phosphate synthase	2
COG0110	Acetyltransferase (isoleucine patch superfamily)	6
COG0111	Phosphoglycerate dehydrogenase or related dehydrogenase	3
COG0112	Glycine/serine hydroxymethyltransferase	1
COG0113	Delta-aminolevulinic acid dehydratase, porphobilinogen synthase	1
COG0114	Fumarate hydratase class II	1
COG0115	Branched-chain amino acid aminotransferase/4-amino-4-deoxychorismate lyase	4
COG0116	23S rRNA G2445 N2-methylase RlmL	1
COG0117	Pyrimidine deaminase domain of riboflavin biosynthesis protein RibD	1
COG0118	Imidazoleglycerol phosphate synthase glutamine amidotransferase subunit HisH	1
COG0119	Isopropylmalate/homocitrate/citramalate synthases	2
COG0124	Histidyl-tRNA synthetase	1
COG0126	3-phosphoglycerate kinase	1
COG0127	Inosine/xanthosine triphosphate pyrophosphatase, all-alpha NTP-PPase family	1
COG0128	5-enolpyruvylshikimate-3-phosphate synthase	1
COG0129	Dihydroxyacid dehydratase/phosphogluconate dehydratase	1
COG0130	tRNA U55 pseudouridine synthase TruB, may also work on U342 of tmRNA	1
COG0131	Imidazoleglycerol phosphate dehydratase HisB	1
COG0132	Dethiobiotin synthetase	1
COG0133	Tryptophan synthase beta chain	1
COG0134	Indole-3-glycerol phosphate synthase	1
COG0135	Phosphoribosylanthranilate isomerase	1
COG0136	Aspartate-semialdehyde dehydrogenase	1
COG0137	Argininosuccinate synthase	1
COG0138	AICAR transformylase/IMP cyclohydrolase PurH	1
COG0139	Phosphoribosyl-AMP cyclohydrolase	1
COG0140	Phosphoribosyl-ATP pyrophosphohydrolase	1
COG0141	Histidinol dehydrogenase	1
COG0142	Geranylgeranyl pyrophosphate synthase	2
COG0143	Methionyl-tRNA synthetase	1
COG0144	16S rRNA C967 or C1407 C5-methylase, RsmB/RsmF family	1
COG0147	Anthranilate/para-aminobenzoate synthases component I	2
COG0148	Enolase	1
COG0149	Triosephosphate isomerase	1
COG0150	Phosphoribosylaminoimidazole (AIR) synthetase	1
COG0151	Phosphoribosylamine-glycine ligase	1
COG0152	Phosphoribosylaminoimidazole-succinocarboxamide synthase	1
COG0153	Galactokinase	1
COG0155	Sulfite reductase, beta subunit (hemoprotein)	1
COG0156	7-keto-8-aminopelargonate synthetase or related enzyme	4
COG0157	Nicotinate-nucleotide pyrophosphorylase	1
COG0158	Fructose-1,6-bisphosphatase	1
COG0159	Tryptophan synthase alpha chain	1
COG0160	4-aminobutyrate aminotransferase or related aminotransferase	1
COG0161	Adenosylmethionine-8-amino-7-oxononanoate aminotransferase	1
COG0162	Tyrosyl-tRNA synthetase	2
COG0164	Ribonuclease HII	1
COG0165	Argininosuccinate lyase	1
COG0166	Glucose-6-phosphate isomerase	1
COG0167	Dihydroorotate dehydrogenase	1
COG0169	Shikimate 5-dehydrogenase	1
COG0171	NH3-dependent NAD+ synthetase	1
COG0172	Seryl-tRNA synthetase	1
COG0173	Aspartyl-tRNA synthetase	1
COG0175	3'-phosphoadenosine 5'-phosphosulfate sulfotransferase (PAPS reductase)/FAD synthetase or related enzyme	2
COG0176	Transaldolase	2
COG0177	Endonuclease III	1
COG0178	Excinuclease UvrABC ATPase subunit	3
COG0179	2-keto-4-pentenoate hydratase/2-oxohepta-3-ene-1,7-dioic acid hydratase (catechol pathway)	2
COG0180	Tryptophanyl-tRNA synthetase	1
COG0181	Porphobilinogen deaminase	1
COG0183	Acetyl-CoA acetyltransferase	4
COG0184	Ribosomal protein S15P/S13E	1
COG0185	Ribosomal protein S19	1
COG0186	Ribosomal protein S17	1
COG0187	DNA gyrase/topoisomerase IV, subunit B	2
COG0188	DNA gyrase/topoisomerase IV, subunit A	2
COG0189	Glutathione synthase/RimK-type ligase, ATP-grasp superfamily	5
COG0190	5,10-methylene-tetrahydrofolate dehydrogenase/Methenyl tetrahydrofolate cyclohydrolase	1
COG0191	Fructose/tagatose bisphosphate aldolase	1
COG0192	S-adenosylmethionine synthetase	1
COG0193	Peptidyl-tRNA hydrolase	1
COG0194	Guanylate kinase	1
COG0195	Transcription antitermination factor NusA, contains S1 and KH domains	1
COG0196	FAD synthase	1
COG0197	Ribosomal protein L16/L10AE	1
COG0198	Ribosomal protein L24	1
COG0199	Ribosomal protein S14	1
COG0200	Ribosomal protein L15	1
COG0201	Preprotein translocase subunit SecY	1
COG0202	DNA-directed RNA polymerase, alpha subunit/40 kD subunit	1
COG0203	Ribosomal protein L17	1
COG0204	1-acyl-sn-glycerol-3-phosphate acyltransferase	4
COG0205	6-phosphofructokinase	1
COG0206	Cell division GTPase FtsZ	1
COG0207	Thymidylate synthase	1
COG0208	Ribonucleotide reductase beta subunit, ferritin-like domain	1
COG0209	Ribonucleotide reductase alpha subunit	1
COG0210	Superfamily I DNA or RNA helicase	1
COG0211	Ribosomal protein L27	1
COG0212	5-formyltetrahydrofolate cyclo-ligase	1
COG0215	Cysteinyl-tRNA synthetase	1
COG0216	Protein chain release factor A	1
COG0217	Transcriptional and/or translational regulatory protein YebC/TACO1	1
COG0218	GTP-binding protein EngB required for normal cell division	1
COG0219	tRNA(Leu) C34 or U34 (ribose-2'-O)-methylase TrmL, contains SPOUT domain	1
COG0220	tRNA G46 methylase TrmB	1
COG0221	Inorganic pyrophosphatase	1
COG0222	Ribosomal protein L7/L12	1
COG0223	Methionyl-tRNA formyltransferase	1
COG0224	FoF1-type ATP synthase, gamma subunit	1
COG0225	Peptide methionine sulfoxide reductase MsrA	2
COG0226	ABC-type phosphate transport system, periplasmic component	1
COG0227	Ribosomal protein L28	1
COG0228	Ribosomal protein S16	1
COG0229	Peptide methionine sulfoxide reductase MsrB	2
COG0230	Ribosomal protein L34	1
COG0231	Translation elongation factor P (EF-P)/translation initiation factor 5A (eIF-5A)	1
COG0232	dGTP triphosphohydrolase	1
COG0233	Ribosome recycling factor	1
COG0234	Co-chaperonin GroES (HSP10)	1
COG0235	Ribulose-5-phosphate 4-epimerase/Fuculose-1-phosphate aldolase	1
COG0236	Acyl carrier protein	8
COG0237	Dephospho-CoA kinase	1
COG0238	Ribosomal protein S18	1
COG0240	Glycerol-3-phosphate dehydrogenase	1
COG0241	Histidinol phosphatase or a related phosphatase	1
COG0242	Peptide deformylase	2
COG0243	Anaerobic selenocysteine-containing dehydrogenase	1
COG0244	Ribosomal protein L10	1
COG0247	Fe-S oxidoreductase	1
COG0248	Exopolyphosphatase/pppGpp-phosphohydrolase	1
COG0249	DNA mismatch repair ATPase MutS	1
COG0250	Transcription antitermination factor NusG	1
COG0251	Enamine deaminase RidA, house cleaning of reactive enamine intermediates, YjgF/YER057c/UK114 family	5
COG0252	L-asparaginase/archaeal Glu-tRNAGln amidotransferase subunit D	1
COG0253	Diaminopimelate epimerase	1
COG0254	Ribosomal protein L31	1
COG0255	Ribosomal protein L29	1
COG0256	Ribosomal protein L18	1
COG0258	5'-3' exonuclease	1
COG0259	Pyridoxine/pyridoxamine 5'-phosphate oxidase	1
COG0260	Leucyl aminopeptidase	1
COG0261	Ribosomal protein L21	1
COG0262	Dihydrofolate reductase	3
COG0264	Translation elongation factor EF-Ts	1
COG0265	Periplasmic serine protease, S1-C subfamily, contain C-terminal PDZ domain	1
COG0266	Formamidopyrimidine-DNA glycosylase	1
COG0267	Ribosomal protein L33	1
COG0268	Ribosomal protein S20	1
COG0270	Site-specific DNA-cytosine methylase	1
COG0272	NAD-dependent DNA ligase	1
COG0274	Deoxyribose-phosphate aldolase	1
COG0275	16S rRNA C1402 N4-methylase RsmH	1
COG0276	Protoheme ferro-lyase (ferrochelatase)	1
COG0277	FAD/FMN-containing dehydrogenase	1
COG0280	Phosphotransacetylase	1
COG0281	Malic enzyme	1
COG0283	Cytidylate kinase	1
COG0284	Orotidine-5'-phosphate decarboxylase	1
COG0285	Folylpolyglutamate synthase/Dihydropteroate synthase	1
COG0287	Prephenate dehydrogenase	1
COG0288	Carbonic anhydrase	2
COG0289	Dihydrodipicolinate reductase	1
COG0290	Translation initiation factor IF-3	1
COG0291	Ribosomal protein L35	1
COG0292	Ribosomal protein L20	1
COG0294	Dihydropteroate synthase	1
COG0295	Cytidine deaminase	1
COG0296	1,4-alpha-glucan branching enzyme	2
COG0297	Glycogen synthase	2
COG0299	Folate-dependent phosphoribosylglycinamide formyltransferase PurN	1
COG0300	Short-chain dehydrogenase	8
COG0302	GTP cyclohydrolase I	1
COG0304	3-oxoacyl-(acyl-carrier-protein) synthase	6
COG0305	Replicative DNA helicase	1
COG0306	Phosphate/sulfate permease	1
COG0307	Riboflavin synthase alpha chain	1
COG0308	Aminopeptidase N	3
COG0313	16S rRNA C1402 (ribose-2'-O) methylase RsmI	2
COG0316	Fe-S cluster assembly iron-binding protein IscA	1
COG0317	(p)ppGpp synthase/hydrolase, HD superfamily	2
COG0318	Acyl-CoA synthetase (AMP-forming)/AMP-acid ligase II	3
COG0319	ssRNA-specific RNase YbeY, 16S rRNA maturation enzyme	1
COG0320	Lipoate synthase	1
COG0321	Lipoate-protein ligase B	1
COG0322	Excinuclease UvrABC, nuclease subunit	1
COG0323	DNA mismatch repair ATPase MutL	1
COG0324	tRNA A37 N6-isopentenylltransferase MiaA	1
COG0325	Uncharacterized pyridoxal phosphate-containing protein, affects Ilv metabolism, UPF0001 family	2
COG0326	Molecular chaperone, HSP90 family	1
COG0327	Putative GTP cyclohydrolase 1 type 2, NIF3 family	1
COG0328	Ribonuclease HI	1
COG0329	Dihydrodipicolinate synthase/N-acetylneuraminate lyase	1
COG0330	Regulator of protease activity HflC, stomatin/prohibitin superfamily	1
COG0331	Malonyl CoA-acyl carrier protein transacylase	1
COG0332	3-oxoacyl-[acyl-carrier-protein] synthase III	6
COG0333	Ribosomal protein L32	1
COG0334	Glutamate dehydrogenase/leucine dehydrogenase	1
COG0335	Ribosomal protein L19	1
COG0336	tRNA G37 N-methylase TrmD	1
COG0337	3-dehydroquinate synthetase	1
COG0339	Zn-dependent oligopeptidase	2
COG0340	Biotin-(acetyl-CoA carboxylase) ligase	1
COG0342	Preprotein translocase subunit SecD	1
COG0343	Queuine/archaeosine tRNA-ribosyltransferase	1
COG0345	Pyrroline-5-carboxylate reductase	1
COG0346	Catechol 2,3-dioxygenase or other lactoylglutathione lyase family enzyme	9
COG0348	Polyferredoxin	2
COG0350	O6-methylguanine-DNA--protein-cysteine methyltransferase	2
COG0351	Hydroxymethylpyrimidine/phosphomethylpyrimidine kinase	1
COG0352	Thiamine monophosphate synthase	2
COG0353	Recombinational DNA repair protein RecR	1
COG0355	FoF1-type ATP synthase, epsilon subunit	1
COG0356	FoF1-type ATP synthase, membrane subunit a	1
COG0357	16S rRNA G527 N7-methylase RsmG (former glucose-inhibited division protein B)	1
COG0358	DNA primase (bacterial type)	1
COG0359	Ribosomal protein L9	1
COG0360	Ribosomal protein S6	1
COG0361	Translation initiation factor IF-1	1
COG0362	6-phosphogluconate dehydrogenase	1
COG0363	6-phosphogluconolactonase/Glucosamine-6-phosphate isomerase/deaminase	1
COG0364	Glucose-6-phosphate 1-dehydrogenase	1
COG0365	Acyl-coenzyme A synthetase/AMP-(fatty) acid ligase	4
COG0366	Glycosidase	5
COG0367	Asparagine synthetase B (glutamine-hydrolyzing)	2
COG0368	Cobalamin synthase	1
COG0369	Sulfite reductase, alpha subunit (flavoprotein)	1
COG0370	Fe2+ transport system protein B	1
COG0372	Citrate synthase	1
COG0373	Glutamyl-tRNA reductase	1
COG0376	Catalase (peroxidase I)	1
COG0377	NADH:ubiquinone oxidoreductase 20 kD subunit (chhain B) or related Fe-S oxidoreductase	1
COG0379	Quinolinate synthase	1
COG0382	4-hydroxybenzoate polyprenyltransferase	2
COG0384	Predicted epimerase YddE/YHI9, PhzF superfamily	2
COG0385	Predicted Na+-dependent transporter	1
COG0386	Glutathione peroxidase, house-cleaning role in reducing lipid peroxides	1
COG0387	Ca2+/H+ antiporter	1
COG0388	Predicted amidohydrolase	3
COG0389	Nucleotidyltransferase/DNA polymerase involved in DNA repair	3
COG0392	Uncharacterized membrane protein YbhN, UPF0104 family	1
COG0394	Protein-tyrosine-phosphatase	1
COG0396	Fe-S cluster assembly ATPase SufC	2
COG0397	Uncharacterized conserved protein YdiU, UPF0061 family	1
COG0399	dTDP-4-amino-4,6-dideoxygalactose transaminase	5
COG0400	Predicted esterase	2
COG0401	Uncharacterized membrane protein YqaE, homolog of Blt101, UPF0057 family	1
COG0402	Cytosine/adenosine deaminase or related metal-dependent hydrolase	1
COG0404	Glycine cleavage system T protein (aminomethyltransferase)	1
COG0405	Gamma-glutamyltranspeptidase	1
COG0406	Broad specificity phosphatase PhoE	2
COG0407	Uroporphyrinogen-III decarboxylase	1
COG0412	Dienelactone hydrolase	2
COG0413	Ketopantoate hydroxymethyltransferase	1
COG0414	Panthothenate synthetase	1
COG0415	Deoxyribodipyrimidine photolyase	1
COG0422	Thiamine biosynthesis protein ThiC	1
COG0423	Glycyl-tRNA synthetase (class II)	1
COG0424	Predicted house-cleaning NTP pyrophosphatase, Maf/HAM1 superfamily	1
COG0427	Acyl-CoA hydrolase	1
COG0431	NAD(P)H-dependent FMN reductase	4
COG0433	Archaeal DNA helicase HerA or a related bacterial ATPase, contains HAS-barrel and ATPase domains	1
COG0436	Aspartate/methionine/tyrosine aminotransferase	6
COG0437	Fe-S-cluster-containing dehydrogenase component	1
COG0438	Glycosyltransferase involved in cell wall bisynthesis	14
COG0440	Acetolactate synthase, small subunit	1
COG0441	Threonyl-tRNA synthetase	1
COG0442	Prolyl-tRNA synthetase	1
COG0443	Molecular chaperone DnaK (HSP70)	1
COG0445	tRNA U34 5-carboxymethylaminomethyl modifying enzyme MnmG/GidA	1
COG0447	1,4-Dihydroxy-2-naphthoyl-CoA synthase	1
COG0448	ADP-glucose pyrophosphorylase	1
COG0449	Glucosamine 6-phosphate synthetase, contains amidotransferase and phosphosugar isomerase domains	1
COG0450	Alkyl hydroperoxide reductase subunit AhpC (peroxiredoxin)	2
COG0451	Nucleoside-diphosphate-sugar epimerase	10
COG0452	Phosphopantothenoylcysteine synthetase/decarboxylase	2
COG0454	N-acetyltransferase, GNAT superfamily (includes histone acetyltransferase HPA2)	14
COG0455	MinD-like ATPase involved in chromosome partitioning or flagellar assembly	1
COG0456	Ribosomal protein S18 acetylase RimI and related acetyltransferases	9
COG0457	Tetratricopeptide (TPR) repeat	16
COG0458	Carbamoylphosphate synthase large subunit	1
COG0459	Chaperonin GroEL (HSP60 family)	1
COG0460	Homoserine dehydrogenase	2
COG0461	Orotate phosphoribosyltransferase	1
COG0462	Phosphoribosylpyrophosphate synthetase	1
COG0463	Glycosyltransferase involved in cell wall bisynthesis	17
COG0464	AAA+-type ATPase, SpoVK/Ycf46/Vps4 family	1
COG0465	ATP-dependent Zn proteases	2
COG0466	ATP-dependent Lon protease, bacterial type	1
COG0468	RecA/RadA recombinase	1
COG0469	Pyruvate kinase	1
COG0471	Di- and tricarboxylate transporter	1
COG0472	UDP-N-acetylmuramyl pentapeptide phosphotransferase/UDP-N-acetylglucosamine-1-phosphate transferase	3
COG0473	Isocitrate/isopropylmalate dehydrogenase	1
COG0474	Magnesium-transporting ATPase (P-type)	1
COG0475	Kef-type K+ transport system, membrane component KefB	3
COG0476	Molybdopterin or thiamine biosynthesis adenylyltransferase	1
COG0477	MFS family permease	16
COG0479	Succinate dehydrogenase/fumarate reductase, Fe-S protein subunit	3
COG0480	Translation elongation factor EF-G, a GTPase	2
COG0481	Translation elongation factor EF-4, membrane-bound GTPase	1
COG0482	tRNA U34 2-thiouridine synthase MnmA/TrmU, contains the PP-loop ATPase domain	2
COG0484	DnaJ-class molecular chaperone with C-terminal Zn finger domain	2
COG0486	tRNA U34 5-carboxymethylaminomethyl modifying GTPase MnmE/TrmE	1
COG0488	ATPase components of ABC transporters with duplicated ATPase domains	4
COG0489	Chromosome partitioning ATPase, Mrp family, contains Fe-S cluster	4
COG0491	Glyoxylase or a related metal-dependent hydrolase, beta-lactamase superfamily II	10
COG0492	Thioredoxin reductase	4
COG0494	8-oxo-dGTP pyrophosphatase MutT and related house-cleaning NTP pyrophosphohydrolases, NUDIX family	5
COG0495	Leucyl-tRNA synthetase	1
COG0496	Broad specificity polyphosphatase and 5'/3'-nucleotidase SurE	1
COG0497	DNA repair ATPase RecN	1
COG0498	Threonine synthase	1
COG0499	S-adenosylhomocysteine hydrolase	1
COG0500	SAM-dependent methyltransferase	3
COG0501	Zn-dependent protease with chaperone function	2
COG0502	Biotin synthase or related enzyme	1
COG0503	Adenine/guanine phosphoribosyltransferase or related PRPP-binding protein	1
COG0504	CTP synthase (UTP-ammonia lyase)	2
COG0505	Carbamoylphosphate synthase small subunit	1
COG0506	Proline dehydrogenase	1
COG0507	ATP-dependent exoDNAse (exonuclease V), alpha subunit, helicase superfamily I	1
COG0508	Pyruvate/2-oxoglutarate dehydrogenase complex, dihydrolipoamide acyltransferase (E2) component	3
COG0509	Glycine cleavage system H protein (lipoate-binding)	1
COG0510	Thiamine kinase and related kinases	1
COG0511	Biotin carboxyl carrier protein	1
COG0512	Anthranilate/para-aminobenzoate synthase component II	1
COG0513	Superfamily II DNA and RNA helicase	6
COG0514	Superfamily II DNA helicase RecQ	3
COG0515	Serine/threonine protein kinase	1
COG0516	IMP dehydrogenase/GMP reductase	2
COG0517	CBS domain	1
COG0518	GMP synthase - Glutamine amidotransferase domain	2
COG0519	GMP synthase, PP-ATPase domain/subunit	1
COG0520	Selenocysteine lyase/Cysteine desulfurase	2
COG0522	Ribosomal protein S4 or related protein	1
COG0524	Sugar or nucleoside kinase, ribokinase family	4
COG0525	Valyl-tRNA synthetase	1
COG0526	Thiol-disulfide isomerase or thioredoxin	10
COG0527	Aspartokinase	2
COG0528	Uridylate kinase	1
COG0531	Amino acid transporter	5
COG0532	Translation initiation factor IF-2, a GTPase	1
COG0533	tRNA A37 threonylcarbamoyltransferase TsaD	1
COG0534	Na+-driven multidrug efflux pump	3
COG0536	GTPase involved in cell partioning and DNA repair	1
COG0537	Diadenosine tetraphosphate (Ap4A) hydrolase or other HIT family hydrolase	1
COG0539	Ribosomal protein S1	1
COG0540	Aspartate carbamoyltransferase, catalytic chain	1
COG0541	Signal recognition particle GTPase	1
COG0542	ATP-dependent Clp protease ATP-binding subunit ClpA	3
COG0544	FKBP-type peptidyl-prolyl cis-trans isomerase (trigger factor)	1
COG0545	FKBP-type peptidyl-prolyl cis-trans isomerase	2
COG0546	Phosphoglycolate phosphatase, HAD superfamily	1
COG0547	Anthranilate phosphoribosyltransferase	1
COG0548	Acetylglutamate kinase	1
COG0550	DNA topoisomerase IA	3
COG0552	Signal recognition particle GTPase	1
COG0553	Superfamily II DNA or RNA helicase, SNF2 family	1
COG0554	Glycerol kinase	1
COG0556	Excinuclease UvrABC helicase subunit UvrB	1
COG0557	Exoribonuclease R	1
COG0560	Phosphoserine phosphatase	1
COG0561	Hydroxymethylpyrimidine pyrophosphatase and other HAD family phosphatases	1
COG0563	Adenylate kinase or related kinase	1
COG0564	Pseudouridylate synthase, 23S rRNA- or tRNA-specific	3
COG0566	tRNA G18 (ribose-2'-O)-methylase SpoU	5
COG0567	2-oxoglutarate dehydrogenase complex, dehydrogenase (E1) component, and related enzymes	1
COG0568	DNA-directed RNA polymerase, sigma subunit (sigma70/sigma32)	1
COG0571	dsRNA-specific ribonuclease	1
COG0572	Uridine kinase	1
COG0575	CDP-diglyceride synthetase	1
COG0576	Molecular chaperone GrpE (heat shock protein)	1
COG0577	ABC-type antimicrobial peptide transport system, permease component	2
COG0578	Glycerol-3-phosphate dehydrogenase	1
COG0579	L-2-hydroxyglutarate oxidase LhgO	1
COG0580	Glycerol uptake facilitator and related aquaporins (Major Intrinsic Protein Family)	2
COG0582	Integrase	2
COG0583	DNA-binding transcriptional regulator, LysR family	5
COG0584	Glycerophosphoryl diester phosphodiesterase	2
COG0586	Uncharacterized membrane protein DedA, SNARE-associated domain	1
COG0587	DNA polymerase III, alpha subunit	2
COG0589	Nucleotide-binding universal stress protein, UspA family	1
COG0590	tRNA(Arg) A34 adenosine deaminase TadA	2
COG0591	Na+/proline symporter	1
COG0592	DNA polymerase III sliding clamp (beta) subunit, PCNA homolog	1
COG0593	Chromosomal replication initiation ATPase DnaA	1
COG0594	RNase P protein component	1
COG0596	Pimeloyl-ACP methyl ester carboxylesterase	19
COG0597	Lipoprotein signal peptidase	1
COG0598	Mg2+ and Co2+ transporter CorA	1
COG0602	Organic radical activating enzyme	1
COG0604	NADPH:quinone reductase or related Zn-dependent oxidoreductase	3
COG0605	Superoxide dismutase	3
COG0606	Predicted ATPase with chaperone activity	1
COG0607	Rhodanese-related sulfurtransferase	5
COG0608	Single-stranded DNA-specific exonuclease, DHH superfamily, may be involved in archaeal DNA replication intiation	1
COG0609	ABC-type Fe3+-siderophore transport system, permease component	2
COG0611	Thiamine monophosphate kinase	1
COG0612	Predicted Zn-dependent peptidase	4
COG0614	ABC-type Fe3+-hydroxamate transport system, periplasmic component	2
COG0616	Periplasmic serine protease, ClpP class	1
COG0617	tRNA nucleotidyltransferase/poly(A) polymerase	1
COG0618	nanoRNase/pAp phosphatase, hydrolyzes c-di-AMP and oligoRNAs	1
COG0619	Energy-coupling factor transporter transmembrane protein EcfT	1
COG0620	Methionine synthase II (cobalamin-independent)	1
COG0621	tRNA A37 methylthiotransferase MiaB	3
COG0622	Predicted phosphodiesterase	3
COG0623	Enoyl-[acyl-carrier-protein] reductase (NADH)	1
COG0624	Acetylornithine deacetylase/Succinyl-diaminopimelate desuccinylase or related deacylase	3
COG0626	Cystathionine beta-lyase/cystathionine gamma-synthase	3
COG0627	S-formylglutathione hydrolase FrmB	1
COG0628	Predicted PurR-regulated permease PerM	2
COG0629	Single-stranded DNA-binding protein	2
COG0631	Serine/threonine protein phosphatase PrpC	1
COG0632	Holliday junction resolvasome RuvABC DNA-binding subunit	1
COG0633	Ferredoxin	1
COG0634	Hypoxanthine-guanine phosphoribosyltransferase	1
COG0635	Coproporphyrinogen III oxidase or related Fe-S oxidoreductase	2
COG0636	FoF1-type ATP synthase, membrane subunit c/Archaeal/vacuolar-type H+-ATPase, subunit K	1
COG0637	Beta-phosphoglucomutase or related phosphatase, HAD superfamily	1
COG0640	DNA-binding transcriptional regulator, ArsR family	2
COG0641	Sulfatase maturation enzyme AslB, radical SAM superfamily	1
COG0642	Signal transduction histidine kinase	15
COG0644	Dehydrogenase (flavoprotein)	1
COG0646	Methionine synthase I (cobalamin-dependent), methyltransferase domain	1
COG0649	NADH:ubiquinone oxidoreductase 49 kD subunit (chain D)	1
COG0653	Preprotein translocase subunit SecA (ATPase, RNA helicase)	1
COG0654	2-polyprenyl-6-methoxyphenol hydroxylase and related FAD-dependent oxidoreductases	2
COG0655	Multimeric flavodoxin WrbA	1
COG0656	Aldo/keto reductase, related to diketogulonate reductase	1
COG0657	Acetyl esterase/lipase	9
COG0658	Predicted membrane metal-binding protein	1
COG0659	Sulfate permease or related transporter, MFS superfamily	2
COG0661	Predicted unusual protein kinase regulating ubiquinone biosynthesis, AarF/ABC1/UbiB family	1
COG0662	Mannose-6-phosphate isomerase, cupin superfamily	3
COG0663	Carbonic anhydrase or acetyltransferase, isoleucine patch superfamily	3
COG0664	cAMP-binding domain of CRP or a regulatory subunit of cAMP-dependent protein kinases	30
COG0665	Glycine/D-amino acid oxidase (deaminating)	4
COG0666	Ankyrin repeat	2
COG0667	Predicted oxidoreductase (related to aryl-alcohol dehydrogenase)	5
COG0668	Small-conductance mechanosensitive channel	2
COG0669	Phosphopantetheine adenylyltransferase	1
COG0670	Integral membrane protein, interacts with FtsH	1
COG0671	Membrane-associated phospholipid phosphatase	2
COG0673	Predicted dehydrogenase	2
COG0677	UDP-N-acetyl-D-mannosaminuronate dehydrogenase	2
COG0679	Predicted permease	1
COG0681	Signal peptidase I	1
COG0682	Prolipoprotein diacylglyceryltransferase	3
COG0685	5,10-methylenetetrahydrofolate reductase	1
COG0686	Alanine dehydrogenase	1
COG0688	Phosphatidylserine decarboxylase	1
COG0690	Preprotein translocase subunit SecE	2
COG0691	tmRNA-binding protein	1
COG0692	Uracil DNA glycosylase	1
COG0693	Putative intracellular protease/amidase	1
COG0694	Fe-S cluster biogenesis protein NfuA, 4Fe-4S-binding domain	2
COG0696	Phosphoglycerate mutase (BPG-independent, AlkP superfamily)	1
COG0697	Permease of the drug/metabolite transporter (DMT) superfamily	7
COG0698	Ribose 5-phosphate isomerase RpiB	1
COG0702	Uncharacterized conserved protein YbjT, contains NAD(P)-binding and DUF2867 domains	4
COG0703	Shikimate kinase	1
COG0705	Membrane associated serine protease, rhomboid family	3
COG0706	Membrane protein insertase Oxa1/YidC/SpoIIIJ, required for the localization of integral membrane proteins	1
COG0707	UDP-N-acetylglucosamine:LPS N-acetylglucosamine transferase	1
COG0708	Exonuclease III	3
COG0711	FoF1-type ATP synthase, membrane subunit b or b'	1
COG0712	FoF1-type ATP synthase, delta subunit	1
COG0713	NADH:ubiquinone oxidoreductase subunit 11 or 4L (chain K)	1
COG0714	MoxR-like ATPase	3
COG0719	Fe-S cluster assembly scaffold protein SufB	2
COG0720	6-pyruvoyl-tetrahydropterin synthase	1
COG0724	RNA recognition motif (RRM) domain	1
COG0726	Peptidoglycan/xylan/chitin deacetylase, PgdA/CDA1 family	6
COG0727	Fe-S-cluster containining protein	1
COG0730	Uncharacterized membrane protein YfcA	4
COG0735	Fe2+ or Zn2+ uptake regulation protein	3
COG0737	2',3'-cyclic-nucleotide 2'-phosphodiesterase/5'- or 3'-nucleotidase, 5'-nucleotidase family	2
COG0738	Fucose permease	7
COG0739	Murein DD-endopeptidase MepM and murein hydrolase activator NlpD, contain LysM domain	3
COG0740	ATP-dependent protease ClpP, protease subunit	1
COG0742	16S rRNA G966 N2-methylase RsmD	1
COG0744	Membrane carboxypeptidase (penicillin-binding protein)	2
COG0745	DNA-binding response regulator, OmpR family, contains REC and winged-helix (wHTH) domain	8
COG0748	Putative heme iron utilization protein	1
COG0749	DNA polymerase I - 3'-5' exonuclease and polymerase domains	1
COG0750	Membrane-associated protease RseP, regulator of RpoE activity	1
COG0753	Catalase	2
COG0754	Glutathionylspermidine synthase	1
COG0755	ABC-type transport system involved in cytochrome c biogenesis, permease component	1
COG0757	3-dehydroquinate dehydratase	1
COG0758	Predicted Rossmann fold nucleotide-binding protein DprA/Smf involved in DNA uptake	1
COG0759	Membrane-anchored protein YidD, putatitve component of membrane protein insertase Oxa1/YidC/SpoIIIJ	1
COG0760	Parvulin-like peptidyl-prolyl isomerase	2
COG0763	Lipid A disaccharide synthetase	1
COG0764	3-hydroxymyristoyl/3-hydroxydecanoyl-(acyl carrier protein) dehydratase	2
COG0766	UDP-N-acetylglucosamine enolpyruvyl transferase	1
COG0767	ABC-type transporter Mla maintaining outer membrane lipid asymmetry, permease component MlaE	1
COG0768	Cell division protein FtsI/penicillin-binding protein 2	2
COG0769	UDP-N-acetylmuramyl tripeptide synthase	2
COG0770	UDP-N-acetylmuramyl pentapeptide synthase	2
COG0771	UDP-N-acetylmuramoylalanine-D-glutamate ligase	1
COG0772	Bacterial cell division protein FtsW, lipid II flippase	2
COG0773	UDP-N-acetylmuramate-alanine ligase	2
COG0774	UDP-3-O-acyl-N-acetylglucosamine deacetylase	1
COG0775	Nucleoside phosphorylase	1
COG0776	Bacterial nucleoid DNA-binding protein	3
COG0777	Acetyl-CoA carboxylase beta subunit	1
COG0778	Nitroreductase	6
COG0779	Ribosome maturation factor RimP	1
COG0781	Transcription termination factor NusB	1
COG0782	Transcription elongation factor, GreA/GreB family	4
COG0783	DNA-binding ferritin-like protein (oxidative damage protectant)	2
COG0784	CheY chemotaxis protein or a CheY-like REC (receiver) domain	6
COG0787	Alanine racemase	1
COG0789	DNA-binding transcriptional regulator, MerR family	1
COG0791	Cell wall-associated hydrolase, NlpC family	3
COG0792	Predicted endonuclease distantly related to archaeal Holliday junction resolvase	1
COG0793	C-terminal processing protease CtpA/Prc, contains a PDZ domain	4
COG0794	D-arabinose 5-phosphate isomerase GutQ	1
COG0795	Lipopolysaccharide export LptBFGC system, permease protein LptF	2
COG0796	Glutamate racemase	1
COG0797	Rare lipoprotein A, peptidoglycan hydrolase digesting "naked" glycans, contains C-terminal SPOR domain	1
COG0798	Arsenite efflux pump ArsB, ACR3 family	2
COG0799	Ribosomal silencing factor RsfS, regulates association of 30S and 50S subunits	1
COG0800	2-keto-3-deoxy-6-phosphogluconate aldolase	1
COG0801	7,8-dihydro-6-hydroxymethylpterin-pyrophosphokinase	1
COG0802	tRNA A37 threonylcarbamoyladenosine biosynthesis protein TsaE	1
COG0805	Sec-independent protein secretion pathway component TatC	1
COG0806	Ribosomal 30S subunit maturation factor RimM, required for 16S rRNA processing	1
COG0807	GTP cyclohydrolase II	2
COG0809	S-adenosylmethionine:tRNA-ribosyltransferase-isomerase (queuine synthetase)	1
COG0810	Periplasmic protein TonB, links inner and outer membranes	2
COG0811	Biopolymer transport protein ExbB/TolQ	2
COG0812	UDP-N-acetylenolpyruvoylglucosamine reductase	1
COG0813	Purine-nucleoside phosphorylase	1
COG0815	Apolipoprotein N-acyltransferase	1
COG0816	RNase H-fold protein, predicted Holliday junction resolvase in Firmicutes and mycoplasms, involved in anti-termination at Rho-dependent terminators	1
COG0817	Holliday junction resolvasome RuvABC endonuclease subunit	1
COG0818	Diacylglycerol kinase	1
COG0820	Adenine C2-methylase RlmN of 23S rRNA A2503 and tRNA A37	1
COG0824	Acyl-CoA thioesterase FadM	5
COG0825	Acetyl-CoA carboxylase alpha subunit	1
COG0828	Ribosomal protein S21	1
COG0836	Mannose-1-phosphate guanylyltransferase	2
COG0837	Glucokinase	1
COG0838	NADH:ubiquinone oxidoreductase subunit 3 (chain A)	1
COG0839	NADH:ubiquinone oxidoreductase subunit 6 (chain J)	1
COG0841	Multidrug efflux pump subunit AcrB	4
COG0842	ABC-type multidrug transport system, permease component	2
COG0845	Multidrug efflux pump subunit AcrA (membrane-fusion protein)	8
COG0846	NAD-dependent protein deacetylase, SIR2 family	1
COG0847	DNA polymerase III, epsilon subunit or related 3'-5' exonuclease	5
COG0848	Biopolymer transport protein ExbD	4
COG0849	Cell division ATPase FtsA	1
COG0852	NADH:ubiquinone oxidoreductase 27 kD subunit (chain C)	1
COG0853	Aspartate 1-decarboxylase	1
COG0854	Pyridoxine 5'-phosphate synthase PdxJ	1
COG0855	Polyphosphate kinase	1
COG0858	Ribosome-binding factor A	1
COG0859	ADP-heptose:LPS heptosyltransferase	2
COG0860	N-acetylmuramoyl-L-alanine amidase	2
COG0861	Membrane protein TerC, possibly involved in tellurium resistance	1
COG1003	Glycine cleavage system protein P (pyridoxal-binding), C-terminal domain	1
COG1004	UDP-glucose 6-dehydrogenase	1
COG1005	NADH:ubiquinone oxidoreductase subunit 1 (chain H)	1
COG1007	NADH:ubiquinone oxidoreductase subunit 2 (chain N)	1
COG1008	NADH:ubiquinone oxidoreductase subunit 4 (chain M)	1
COG1009	NADH:ubiquinone oxidoreductase subunit 5 (chain L)/Multisubunit Na+/H+ antiporter, MnhA subunit	1
COG1011	FMN phosphatase YigB, HAD superfamily	4
COG1012	Acyl-CoA reductase or other NAD-dependent aldehyde dehydrogenase	10
COG1018	Ferredoxin-NADP reductase	2
COG1022	Long-chain acyl-CoA synthetase (AMP-forming)	2
COG1024	Enoyl-CoA hydratase/carnithine racemase	4
COG1027	Aspartate ammonia-lyase	1
COG1028	NAD(P)-dependent dehydrogenase, short-chain alcohol dehydrogenase family	32
COG1034	NADH dehydrogenase/NADH:ubiquinone oxidoreductase 75 kD subunit (chain G)	1
COG1040	Predicted amidophosphoribosyltransferases	1
COG1043	Acyl-[acyl carrier protein]--UDP-N-acetylglucosamine O-acyltransferase	1
COG1044	UDP-3-O-[3-hydroxymyristoyl] glucosamine N-acyltransferase	2
COG1045	Serine acetyltransferase	2
COG1047	FKBP-type peptidyl-prolyl cis-trans isomerase 2	1
COG1048	Aconitase A	1
COG1049	Aconitase B	1
COG1051	ADP-ribose pyrophosphatase YjhB, NUDIX family	4
COG1052	Lactate dehydrogenase or related 2-hydroxyacid dehydrogenase	1
COG1053	Succinate dehydrogenase/fumarate reductase, flavoprotein subunit	2
COG1054	Predicted sulfurtransferase	2
COG1057	Nicotinic acid mononucleotide adenylyltransferase	1
COG1058	Predicted nucleotide-utilizing enzyme related to molybdopterin-biosynthesis enzyme MoeA	1
COG1060	2-iminoacetate synthase ThiH (tyrosine cleavage enzyme, thamine biosynthesis)	1
COG1063	Threonine dehydrogenase or related Zn-dependent dehydrogenase	1
COG1064	D-arabinose 1-dehydrogenase, Zn-dependent alcohol dehydrogenase family	2
COG1066	Predicted ATP-dependent serine protease	1
COG1069	Ribulose kinase	1
COG1070	Sugar (pentulose or hexulose) kinase	1
COG1071	TPP-dependent pyruvate or acetoin dehydrogenase subunit alpha	3
COG1074	ATP-dependent exoDNAse (exonuclease V) beta subunit (contains helicase and exonuclease domains)	1
COG1077	Actin-like ATPase involved in cell morphogenesis	1
COG1078	HD superfamily phosphohydrolase	1
COG1082	Sugar phosphate isomerase/epimerase	2
COG1085	Galactose-1-phosphate uridylyltransferase	1
COG1086	NDP-sugar epimerase, includes UDP-GlcNAc-inverting 4,6-dehydratase FlaA1 and capsular polysaccharide biosynthesis protein EpsC	3
COG1087	UDP-glucose 4-epimerase	1
COG1088	dTDP-D-glucose 4,6-dehydratase	1
COG1089	GDP-D-mannose dehydratase	1
COG1090	NAD dependent epimerase/dehydratase family enzyme	2
COG1091	dTDP-4-dehydrorhamnose reductase	1
COG1104	Cysteine sulfinate desulfinase/cysteine desulfurase or related enzyme	1
COG1109	Phosphomannomutase	2
COG1113	L-asparagine transporter and related permeases	1
COG1118	ABC-type sulfate/molybdate transport systems, ATPase component	1
COG1120	ABC-type cobalamin/Fe3+-siderophores transport system, ATPase component	1
COG1122	Energy-coupling factor transporter ATP-binding protein EcfA2	1
COG1125	ABC-type proline/glycine betaine transport system, ATPase component	1
COG1127	ABC-type transporter Mla maintaining outer membrane lipid asymmetry, ATPase component MlaF	1
COG1131	ABC-type multidrug transport system, ATPase component	5
COG1132	ABC-type multidrug transport system, ATPase and permease component	7
COG1134	ABC-type polysaccharide/polyol phosphate transport system, ATPase component	1
COG1135	ABC-type methionine transport system, ATPase component	2
COG1136	ABC-type lipoprotein export system, ATPase component	3
COG1137	ABC-type lipopolysaccharide export system, ATPase component	2
COG1143	Formate hydrogenlyase subunit 6/NADH:ubiquinone oxidoreductase 23 kD subunit (chain I)	1
COG1145	Ferredoxin	2
COG1150	Heterodisulfide reductase, subunit C	1
COG1158	Transcription termination factor Rho	1
COG1159	GTPase Era, involved in 16S rRNA processing	1
COG1160	Predicted GTPases	1
COG1162	Putative ribosome biogenesis GTPase RsgA	1
COG1165	2-succinyl-5-enolpyruvyl-6-hydroxy-3-cyclohexene-1-carboxylate synthase	1
COG1166	Arginine decarboxylase (spermidine biosynthesis)	1
COG1167	DNA-binding transcriptional regulator, MocR family, contains an aminotransferase domain	3
COG1169	Isochorismate synthase EntC	1
COG1171	Threonine dehydratase	1
COG1174	ABC-type proline/glycine betaine transport system, permease component	1
COG1175	ABC-type sugar transport system, permease component	1
COG1178	ABC-type Fe3+ transport system, permease component	1
COG1179	tRNA A37 threonylcarbamoyladenosine dehydratase	1
COG1181	D-alanine-D-alanine ligase and related ATP-grasp enzymes	1
COG1182	FMN-dependent NADH-azoreductase	2
COG1183	Phosphatidylserine synthase	1
COG1185	Polyribonucleotide nucleotidyltransferase (polynucleotide phosphorylase)	1
COG1186	Protein chain release factor B	3
COG1187	16S rRNA U516 pseudouridylate synthase RsuA and related 23S rRNA U2605, pseudouridylate synthases	2
COG1188	Ribosomal 50S subunit-recycling heat shock protein, contains S4 domain	1
COG1190	Lysyl-tRNA synthetase (class II)	1
COG1192	Cellulose biosynthesis protein BcsQ	1
COG1193	dsDNA-specific endonuclease/ATPase MutS2	1
COG1194	Adenine-specific DNA glycosylase, acts on AG and A-oxoG pairs	1
COG1195	Recombinational DNA repair ATPase RecF	1
COG1197	Transcription-repair coupling factor (superfamily II helicase)	1
COG1198	Primosomal protein N' (replication factor Y) - superfamily II helicase	1
COG1200	RecG-like helicase	1
COG1201	Lhr-like helicase	1
COG1208	NDP-sugar pyrophosphorylase, includes eIF-2Bgamma, eIF-2Bepsilon, and LPS biosynthesis proteins	1
COG1209	dTDP-glucose pyrophosphorylase	3
COG1212	CMP-2-keto-3-deoxyoctulosonic acid synthetase	1
COG1214	tRNA A37 threonylcarbamoyladenosine modification protein TsaB	1
COG1215	Glycosyltransferase, catalytic subunit of cellulose synthase and poly-beta-1,6-N-acetylglucosamine synthase	2
COG1216	Glycosyltransferase, GT2 family	3
COG1217	Predicted membrane GTPase involved in stress response	1
COG1219	ATP-dependent protease Clp, ATPase subunit	1
COG1222	ATP-dependent 26S proteasome regulatory subunit	1
COG1225	Peroxiredoxin	4
COG1226	Voltage-gated potassium channel Kch	2
COG1228	Imidazolonepropionase or related amidohydrolase	1
COG1229	Formylmethanofuran dehydrogenase subunit A	1
COG1230	Co/Zn/Cd efflux system component	1
COG1233	Phytoene dehydrogenase-related protein	2
COG1234	Ribonuclease BN, tRNA processing enzyme	1
COG1235	Phosphoribosyl 1,2-cyclic phosphodiesterase	1
COG1236	RNA processing exonuclease, beta-lactamase fold, Cft2 family	1
COG1239	Mg-chelatase subunit ChlI	1
COG1240	Mg-chelatase subunit ChlD	1
COG1246	N-acetylglutamate synthase or related acetyltransferase, GNAT family	1
COG1247	L-amino acid N-acyltransferase YncA	4
COG1249	Pyruvate/2-oxoglutarate dehydrogenase complex, dihydrolipoamide dehydrogenase (E3) component or related enzyme	3
COG1250	3-hydroxyacyl-CoA dehydrogenase	3
COG1252	NADH dehydrogenase, FAD-containing subunit	2
COG1253	Hemolysin or related protein, contains CBS domains	1
COG1257	Hydroxymethylglutaryl-CoA reductase	1
COG1259	Bifunctional DNase/RNase	1
COG1262	Formylglycine-generating enzyme, required for sulfatase activity, contains SUMF1/FGE domain	3
COG1266	Membrane protease YdiL, CAAX protease family	3
COG1271	Cytochrome bd-type quinol oxidase, subunit 1	1
COG1273	Non-homologous end joining protein Ku, dsDNA break repair	1
COG1277	ABC-type transport system involved in multi-copper enzyme maturation, permease component	3
COG1278	Cold shock protein, CspA family	3
COG1280	Threonine/homoserine/homoserine lactone efflux protein	2
COG1285	Uncharacterized membrane protein YhiD, involved in acid resistance	1
COG1289	Uncharacterized membrane protein YccC	2
COG1294	Cytochrome bd-type quinol oxidase, subunit 2	1
COG1295	Uncharacterized membrane protein, BrkB/YihY/UPF0761 family (not an RNase)	2
COG1300	Uncharacterized membrane protein SpoIIM, required for sporulation	1
COG1301	Na+/H+-dicarboxylate symporter	4
COG1309	DNA-binding transcriptional regulator, AcrR family	14
COG1312	D-mannonate dehydratase	1
COG1314	Preprotein translocase subunit SecG	1
COG1321	Mn-dependent transcriptional regulator, DtxR family	1
COG1322	DNA anti-recombination protein (rearrangement mutator) RmuC	1
COG1335	Nicotinamidase-related amidase	5
COG1349	DNA-binding transcriptional regulator of sugar metabolism, DeoR/GlpR family	1
COG1352	Methylase of chemotaxis methyl-accepting proteins	1
COG1357	Uncharacterized protein YjbI, contains pentapeptide repeats	1
COG1359	Quinol monooxygenase YgiN	3
COG1360	Flagellar motor protein MotB	1
COG1363	Putative aminopeptidase FrvX	1
COG1368	Phosphoglycerol transferase MdoB or a related enzyme of AlkP superfamily	3
COG1376	Lipoprotein-anchoring transpeptidase ErfK/SrfK	1
COG1385	16S rRNA U1498 N3-methylase RsmE	1
COG1388	LysM repeat	2
COG1392	Uncharacterized conserved protein YkaA, distantly related to PhoU, UPF0111/DUF47 family	1
COG1393	Arsenate reductase and related proteins, glutaredoxin family	2
COG1396	Transcriptional regulator, contains XRE-family HTH domain	11
COG1397	ADP-ribosylglycohydrolase	1
COG1399	Uncharacterized metal-binding protein YceD, DUF177 family	1
COG1404	Serine protease, subtilisin family	3
COG1407	Metallophosphoesterase superfamily enzyme	1
COG1408	Predicted phosphohydrolase, MPP superfamily	2
COG1409	3',5'-cyclic AMP phosphodiesterase CpdA	1
COG1410	Methionine synthase I, cobalamin-binding domain	1
COG1415	Uncharacterized protein	1
COG1418	HD superfamily phosphodieaserase, includes HD domain of RNase Y	2
COG1428	Deoxyadenosine/deoxycytidine kinase	1
COG1435	Thymidine kinase	1
COG1443	Isopentenyldiphosphate isomerase	1
COG1446	Isoaspartyl peptidase or L-asparaginase, Ntn-hydrolase superfamily	2
COG1462	Curli biogenesis system outer membrane secretion channel CsgG	1
COG1463	ABC-type transporter Mla maintaining outer membrane lipid asymmetry, periplasmic component MlaD	1
COG1464	ABC-type metal ion transport system, periplasmic component/surface antigen	1
COG1466	DNA polymerase III, delta subunit	1
COG1472	Periplasmic beta-glucosidase and related glycosidases	8
COG1475	Chromosome segregation protein Spo0J, contains ParB-like nuclease domain	1
COG1476	DNA-binding transcriptional regulator, XRE-family HTH domain	1
COG1479	Uncharacterized conserved protein, contains ParB-like and HNH nuclease domains	1
COG1480	Membrane-associated HD superfamily phosphohydrolase	1
COG1488	Nicotinic acid phosphoribosyltransferase	1
COG1490	D-Tyr-tRNAtyr deacylase	1
COG1501	Alpha-glucosidase, glycosyl hydrolase family GH31	1
COG1502	Phosphatidylserine/phosphatidylglycerophosphate/cardiolipin synthase or related enzyme	1
COG1505	Prolyl oligopeptidase PreP, S9A serine peptidase family	1
COG1506	Dipeptidyl aminopeptidase/acylaminoacyl peptidase	6
COG1508	DNA-directed RNA polymerase specialized sigma subunit, sigma54 homolog	1
COG1510	DNA-binding transcriptional regulator GbsR, MarR family	2
COG1512	Uncharacterized membrane protein YgcG, contains a TPM-fold domain	2
COG1514	2'-5' RNA ligase	1
COG1515	Deoxyinosine 3'endonuclease (endonuclease V)	1
COG1519	3-deoxy-D-manno-octulosonic-acid transferase	1
COG1521	Pantothenate kinase type III	1
COG1522	DNA-binding transcriptional regulator, Lrp family	7
COG1524	Predicted pyrophosphatase or phosphodiesterase, AlkP superfamily	2
COG1525	Endonuclease YncB, thermonuclease family	1
COG1528	Ferritin	2
COG1530	Ribonuclease G or E	1
COG1533	DNA repair photolyase	1
COG1537	Stalled ribosome rescue protein Dom34, pelota family	1
COG1538	Outer membrane protein TolC	11
COG1539	Dihydroneopterin aldolase	1
COG1541	Phenylacetate-coenzyme A ligase PaaK, adenylate-forming domain family	4
COG1544	Ribosome-associated translation inhibitor RaiA	1
COG1546	Nicotinamide mononucleotide (NMN) deamidase PncC	2
COG1555	DNA uptake protein ComE and related DNA-binding proteins	1
COG1556	L-lactate utilization protein LutC, contains LUD domain	1
COG1559	Cell division protein YceG, involved in septum cleavage	1
COG1560	Lauroyl/myristoyl acyltransferase	1
COG1561	Uncharacterized conserved protein YicC, UPF0701 family	1
COG1562	Phytoene/squalene synthetase	1
COG1564	Thiamine pyrophosphokinase	1
COG1566	Multidrug resistance efflux pump	4
COG1574	Predicted amidohydrolase YtcJ	2
COG1575	1,4-dihydroxy-2-naphthoate octaprenyltransferase	1
COG1576	23S rRNA pseudoU1915 N3-methylase RlmH	1
COG1577	Mevalonate kinase	2
COG1579	Predicted nucleic acid-binding protein, contains Zn-ribbon domain	1
COG1580	Flagellar basal body-associated protein FliL	1
COG1585	Membrane protein implicated in regulation of membrane protease activity	1
COG1587	Uroporphyrinogen-III synthase	2
COG1589	Cell division septal protein FtsQ	1
COG1592	Rubrerythrin	1
COG1594	DNA-directed RNA polymerase, subunit M/Transcription elongation factor TFIIS	1
COG1595	DNA-directed RNA polymerase specialized sigma subunit, sigma24 family	16
COG1596	Periplasmic protein involved in polysaccharide export, contains SLBB domain of the beta-grasp fold	3
COG1597	Diacylglycerol kinase family enzyme	1
COG1600	Epoxyqueuosine reductase QueG (queuosine biosynthesis)	1
COG1601	Translation initiation factor 2, beta subunit (eIF-2beta)/eIF-5 N-terminal domain	1
COG1603	RNase P/RNase MRP subunit p30	1
COG1605	Chorismate mutase	1
COG1607	Acyl-CoA hydrolase	4
COG1609	DNA-binding transcriptional regulator, LacI/PurR family	1
COG1610	Uncharacterized conserved protein YqeY	1
COG1611	Predicted Rossmann fold nucleotide-binding protein	2
COG1619	Muramoyltetrapeptide carboxypeptidase LdcA (peptidoglycan recycling)	1
COG1624	Diadenylate cyclase (c-di-AMP synthetase), DisA_N domain	2
COG1626	Neutral trehalase	1
COG1629	Outer membrane receptor proteins, mostly Fe transport	31
COG1633	Rubrerythrin	2
COG1640	4-alpha-glucanotransferase	1
COG1648	Siroheme synthase (precorrin-2 oxidase/ferrochelatase domain)	1
COG1649	Uncharacterized lipoprotein YddW, UPF0748 family	1
COG1651	Protein-disulfide isomerase	1
COG1660	RNase adaptor protein for sRNA GlmZ degradation, contains a P-loop ATPase domain	1
COG1663	Tetraacyldisaccharide-1-P 4'-kinase	1
COG1668	ABC-type Na+ efflux pump, permease component	1
COG1669	Predicted nucleotidyltransferase	1
COG1670	Protein N-acetyltransferase, RimJ/RimL family	11
COG1674	DNA segregation ATPase FtsK/SpoIIIE and related proteins	1
COG1678	Putative transcriptional regulator, AlgH/UPF0301 family	1
COG1680	CubicO group peptidase, beta-lactamase class C family	16
COG1682	ABC-type polysaccharide/polyol phosphate export permease	1
COG1690	RNA-splicing ligase RtcB, repairs tRNA damage	2
COG1694	NTP pyrophosphatase, house-cleaning of non-canonical NTPs	1
COG1695	DNA-binding transcriptional regulator, PadR family	1
COG1696	D-alanyl-lipoteichoic acid acyltransferase DltB, MBOAT superfamily	1
COG1702	Phosphate starvation-inducible protein PhoH, predicted ATPase	1
COG1703	Putative periplasmic protein kinase ArgK or related GTPase of G3E family	2
COG1704	Uncharacterized conserved protein	2
COG1714	Uncharacterized membrane protein YckC, RDD family	3
COG1720	tRNA (Thr-GGU) A37 N-methylase	1
COG1721	Uncharacterized conserved protein, DUF58 family, contains vWF domain	2
COG1732	Periplasmic glycine betaine/choline-binding (lipo)protein of an ABC-type transport system (osmoprotectant binding protein)	1
COG1733	DNA-binding transcriptional regulator, HxlR family	18
COG1734	RNA polymerase-binding transcription factor DksA	1
COG1739	Putative translation regulator, IMPACT (imprinted ancient) protein family	1
COG1741	Redox-sensitive bicupin YhaK, pirin superfamily	6
COG1748	Saccharopine dehydrogenase, NADP-dependent	1
COG1752	Predicted acylesterase/phospholipase RssA, containd patatin domain	4
COG1758	DNA-directed RNA polymerase, subunit K/omega	1
COG1760	L-serine deaminase	1
COG1764	Organic hydroperoxide reductase OsmC/OhrA	3
COG1765	Uncharacterized OsmC-related protein	2
COG1770	Protease II	3
COG1774	Cell fate regulator YaaT, PSP1 superfamily (controls sporulation, competence, biofilm development)	1
COG1778	3-deoxy-D-manno-octulosonate 8-phosphate phosphatase KdsC and related HAD superfamily phosphatases	1
COG1780	Protein involved in ribonucleotide reduction	1
COG1785	Alkaline phosphatase	1
COG1788	Acyl CoA:acetate/3-ketoacid CoA transferase, alpha subunit	1
COG1792	Cell shape-determining protein MreC	1
COG1793	ATP-dependent DNA ligase	1
COG1794	Aspartate/glutamate racemase	2
COG1801	Uncharacterized conserved protein YecE, DUF72 family	2
COG1807	4-amino-4-deoxy-L-arabinose transferase or related glycosyltransferase of PMT family	1
COG1814	Predicted Fe2+/Mn2+ transporter, VIT1/CCC1 family	1
COG1816	Adenosine deaminase	1
COG1819	UDP:flavonoid glycosyltransferase YjiC, YdhE family	2
COG1825	Ribosomal protein L25 (general stress protein Ctc)	1
COG1826	Sec-independent protein translocase protein TatA	3
COG1834	N-Dimethylarginine dimethylaminohydrolase	1
COG1835	Peptidoglycan/LPS O-acetylase OafA/YrhL, contains acyltransferase and SGNH-hydrolase domains	2
COG1838	Tartrate dehydratase beta subunit/Fumarate hydratase class I, C-terminal domain	1
COG1841	Ribosomal protein L30/L7E	1
COG1846	DNA-binding transcriptional regulator, MarR family	7
COG1853	NADH-FMN oxidoreductase RutF, flavin reductase (DIM6/NTAB) family	1
COG1858	Cytochrome c peroxidase	3
COG1859	RNA:NAD 2'-phosphotransferase, TPT1/KptA family	1
COG1862	Preprotein translocase subunit YajC	2
COG1866	Phosphoenolpyruvate carboxykinase, ATP-dependent	1
COG1876	LD-carboxypeptidase LdcB, LAS superfamily	1
COG1878	Kynurenine formamidase	1
COG1884	Methylmalonyl-CoA mutase, N-terminal domain/subunit	2
COG1893	Ketopantoate reductase	1
COG1894	NADH:ubiquinone oxidoreductase, NADH-binding 51 kD subunit (chain F)	1
COG1896	5'-deoxynucleotidase YfbR and related HD superfamily hydrolases	1
COG1898	dTDP-4-dehydrorhamnose 3,5-epimerase or related enzyme	2
COG1899	Deoxyhypusine synthase	1
COG1902	2,4-dienoyl-CoA reductase or related NADH-dependent reductase, Old Yellow Enzyme (OYE) family	5
COG1904	Glucuronate isomerase	1
COG1905	NADH:ubiquinone oxidoreductase 24 kD subunit (chain E)	1
COG1912	S-adenosylmethionine hydrolase (SAM-hydroxide adenosyltransferase)	1
COG1914	Mn2+ and Fe2+ transporters of the NRAMP family	1
COG1917	Cupin domain protein related to quercetin dioxygenase	3
COG1918	Fe2+ transport system protein FeoA	1
COG1932	Phosphoserine aminotransferase	1
COG1934	Lipopolysaccharide export system protein LptA	1
COG1936	Broad-specificity NMP kinase	1
COG1940	Sugar kinase of the NBD/HSP70 family, may contain an N-terminal HTH domain	2
COG1942	Phenylpyruvate tautomerase PptA, 4-oxalocrotonate tautomerase family	1
COG1943	REP element-mobilizing transposase RayT	2
COG1948	ERCC4-type nuclease	1
COG1950	Uncharacterized membrane protein YvlD, DUF360 family	1
COG1951	Tartrate dehydratase alpha subunit/Fumarate hydratase class I, N-terminal domain	1
COG1956	GAF domain-containing protein, putative methionine-R-sulfoxide reductase	1
COG1959	DNA-binding transcriptional regulator, IscR family	3
COG1960	Acyl-CoA dehydrogenase related to the alkylation response protein AidB	5
COG1961	Site-specific DNA recombinase related to the DNA invertase Pin	1
COG1964	Uncharacterized Fe-S cluster-containing enzyme, radical SAM superfamily	1
COG1966	Carbon starvation protein CstA	1
COG1967	Uncharacterized membrane protein	1
COG1968	Undecaprenyl pyrophosphate phosphatase UppP	1
COG1970	Large-conductance mechanosensitive channel	1
COG1978	Predicted RNase H-related nuclease YkuK, DUF458 family	1
COG1979	Alcohol dehydrogenase YqhD, Fe-dependent ADH family	1
COG1981	Uncharacterized membrane protein	1
COG1983	Phage shock protein PspC (stress-responsive transcriptional regulator)	2
COG1985	Pyrimidine reductase, riboflavin biosynthesis	1
COG1995	4-hydroxy-L-threonine phosphate dehydrogenase PdxA	1
COG1996	DNA-directed RNA polymerase, subunit RPC12/RpoP, contains C4-type Zn-finger	1
COG1999	Cytochrome oxidase Cu insertion factor, SCO1/SenC/PrrC family	1
COG2001	MraZ, DNA-binding transcriptional regulator and inhibitor of RsmH methyltransferase activity	1
COG2003	DNA repair protein RadC, contains a helix-hairpin-helix DNA-binding motif	2
COG2008	Threonine aldolase	1
COG2009	Succinate dehydrogenase/fumarate reductase, cytochrome b subunit	2
COG2010	Cytochrome c, mono- and diheme variants	4
COG2011	ABC-type methionine transport system, permease component	1
COG2013	Uncharacterized conserved protein, AIM24 family	1
COG2017	Galactose mutarotase or related enzyme	1
COG2020	Protein-S-isoprenylcysteine O-methyltransferase Ste14	1
COG2021	Homoserine acetyltransferase	1
COG2022	Thiamin biosynthesis thiazole synthase ThiGH, ThiG subunit	1
COG2025	Electron transfer flavoprotein, alpha subunit	1
COG2027	D-alanyl-D-alanine carboxypeptidase	2
COG2030	Acyl dehydratase	1
COG2032	Cu/Zn superoxide dismutase	1
COG2038	NaMN:DMB phosphoribosyltransferase	1
COG2050	Acyl-coenzyme A thioesterase PaaI, contains HGG motif	5
COG2057	Acyl CoA:acetate/3-ketoacid CoA transferase, beta subunit	1
COG2060	K+-transporting ATPase, A chain	1
COG2062	Phosphohistidine phosphatase SixA	1
COG2066	Glutaminase	1
COG2067	Long-chain fatty acid transport protein	1
COG2070	NAD(P)H-dependent flavin oxidoreductase YrpB, nitropropane dioxygenase family	3
COG2076	Multidrug transporter EmrE and related cation transporters	2
COG2077	Peroxiredoxin	2
COG2081	Predicted flavoprotein YhiN	1
COG2084	3-hydroxyisobutyrate dehydrogenase or related beta-hydroxyacid dehydrogenase	1
COG2086	Electron transfer flavoprotein, alpha and beta subunits	1
COG2091	Phosphopantetheinyl transferase	1
COG2094	3-methyladenine DNA glycosylase Mpg	1
COG2095	Small neutral amino acid transporter SnatA, MarC family	1
COG2096	Cob(I)alamin adenosyltransferase	1
COG2102	Diphthamide synthase (EF-2-diphthine--ammonia ligase)	1
COG2104	Sulfur carrier protein ThiS (thiamine biosynthesis)	1
COG2110	O-acetyl-ADP-ribose deacetylase (regulator of RNase III), contains Macro domain	1
COG2113	ABC-type proline/glycine betaine transport system, periplasmic component	1
COG2115	Xylose isomerase	1
COG2120	N-acetylglucosaminyl deacetylase, LmbE family	1
COG2127	ATP-dependent Clp protease adapter protein ClpS	1
COG2128	Alkylhydroperoxidase family enzyme, contains CxxC motif	5
COG2129	Predicted phosphoesterase, related to the Icc protein	1
COG2131	Deoxycytidylate deaminase	1
COG2132	Multicopper oxidase with three cupredoxin domains (includes cell division protein FtsP and spore coat protein CotA)	1
COG2133	Glucose/arabinose dehydrogenase, beta-propeller fold	2
COG2137	SOS response regulatory protein OraA/RecX, interacts with RecA	1
COG2140	Oxalate decarboxylase/archaeal phosphoglucose isomerase, cupin superfamily	2
COG2141	Flavin-dependent oxidoreductase, luciferase family (includes alkanesulfonate monooxygenase SsuD and methylene tetrahydromethanopterin reductase)	3
COG2143	Thioredoxin-related protein	4
COG2146	Ferredoxin subunit of nitrite reductase or a ring-hydroxylating dioxygenase	2
COG2148	Sugar transferase involved in LPS biosynthesis (colanic, teichoic acid)	2
COG2151	Metal-sulfur cluster biosynthetic enzyme	2
COG2152	Predicted glycosyl hydrolase, GH43/DUF377 family	1
COG2153	Predicted N-acyltransferase, GNAT family	1
COG2156	K+-transporting ATPase, c chain	1
COG2160	L-arabinose isomerase	1
COG2165	Type II secretory pathway, pseudopilin PulG	1
COG2166	Sulfur transfer protein SufE, Fe-S center assembly	1
COG2169	Methylphosphotriester-DNA--protein-cysteine methyltransferase (N-terminal fragment of Ada), contains Zn-binding and two AraC-type DNA-binding domains	2
COG2170	Gamma-glutamyl:cysteine ligase YbdK, ATP-grasp superfamily	1
COG2171	Tetrahydrodipicolinate N-succinyltransferase	1
COG2177	Cell division protein FtsX	2
COG2183	Transcriptional accessory protein Tex/SPT6	1
COG2185	Methylmalonyl-CoA mutase, C-terminal domain/subunit (cobalamin-binding)	2
COG2186	DNA-binding transcriptional regulator, FadR family	1
COG2193	Bacterioferritin (cytochrome b1)	1
COG2194	Phosphoethanolamine transferase for periplasmic glucans (OPG), alkaline phosphatase superfamily	1
COG2195	Di- or tripeptidase	2
COG2197	DNA-binding response regulator, NarL/FixJ family, contains REC and HTH domains	17
COG2201	Chemotaxis response regulator CheB, contains REC and protein-glutamate methylesterase domains	1
COG2204	DNA-binding transcriptional response regulator, NtrC family, contains REC, AAA-type ATPase, and a Fis-type DNA-binding domains	2
COG2205	K+-sensing histidine kinase KdpD	1
COG2207	AraC-type DNA-binding domain and AraC-containing proteins	63
COG2211	Na+/melibiose symporter or related transporter	2
COG2214	Curved DNA-binding protein CbpA, contains a DnaJ-like domain	3
COG2215	ABC-type nickel/cobalt efflux system, permease component RcnA	1
COG2216	High-affinity K+ transport system, ATPase chain B	1
COG2217	Cation transport ATPase	3
COG2220	L-ascorbate metabolism protein UlaG, beta-lactamase superfamily	5
COG2224	Isocitrate lyase	1
COG2225	Malate synthase	1
COG2226	Ubiquinone/menaquinone biosynthesis C-methylase UbiE	4
COG2227	2-polyprenyl-3-methyl-5-hydroxy-6-metoxy-1,4-benzoquinol methylase	3
COG2234	Zn-dependent amino- or carboxypeptidase, M28 family	4
COG2239	Mg/Co/Ni transporter MgtE (contains CBS domain)	1
COG2244	Membrane protein involved in the export of O-antigen and teichoic acid	5
COG2245	Uncharacterized membrane protein	1
COG2246	Putative flippase GtrA (transmembrane translocase of bactoprenol-linked glucose)	1
COG2249	Putative NADPH-quinone reductase (modulator of drug activity B)	7
COG2255	Holliday junction resolvasome RuvABC, ATP-dependent DNA helicase subunit	1
COG2256	Replication-associated recombination protein RarA (DNA-dependent ATPase)	1
COG2259	Uncharacterized membrane protein YphA, DoxX/SURF4 family	8
COG2261	Uncharacterized membrane protein YeaQ/YmgE, transglycosylase-associated protein family	1
COG2262	50S ribosomal subunit-associated GTPase HflX	1
COG2264	Ribosomal protein L11 methylase PrmA	1
COG2265	tRNA/tmRNA/rRNA uracil-C5-methylase, TrmA/RlmC/RlmD family	1
COG2267	Lysophospholipase, alpha-beta hydrolase superfamily	2
COG2268	Uncharacterized membrane protein YqiK, contains Band7/PHB/SPFH domain	1
COG2270	MFS-type transporter involved in bile tolerance, Atg22 family	1
COG2272	Carboxylesterase type B	1
COG2273	Beta-glucanase, GH16 family	1
COG2274	ABC-type bacteriocin/lantibiotic exporters, contain an N-terminal double-glycine peptidase domain	2
COG2303	Choline dehydrogenase or related flavoprotein	2
COG2310	Stress response protein SCP2	4
COG2314	Uncharacterized membrane protein YozV, TM2 domain	1
COG2315	Predicted DNA-binding protein with ?double-wing? structural motif, MmcQ/YjbR family	1
COG2318	Uncharacterized damage-inducible protein DinB (forms a four-helix bundle)	8
COG2321	Predicted metalloprotease	1
COG2323	Uncharacterized membrane protein YcaP, DUF421 family	2
COG2326	Polyphosphate kinase 2, PPK2 family	1
COG2327	Polysaccharide pyruvyl transferase family protein WcaK	1
COG2329	Heme-degrading monooxygenase HmoA and related ABM domain proteins	2
COG2334	Ser/Thr protein kinase RdoA involved in Cpx stress response, MazF antagonist	1
COG2335	Uncaracterized surface protein containing fasciclin (FAS1) repeats	1
COG2345	Predicted transcriptional regulator, ArsR family	1
COG2346	Truncated hemoglobin YjbI	1
COG2350	Uncharacterized conserved protein YciI, contains a putative active-site phosphohistidine	2
COG2352	Phosphoenolpyruvate carboxylase	1
COG2353	Polyisoprenoid-binding periplasmic protein YceI	7
COG2354	Uncharacterized membrane protein MutK, may be involved in DNA repair	1
COG2355	Zn-dependent dipeptidase, microsomal dipeptidase homolog	1
COG2356	Endonuclease I	3
COG2360	Leu/Phe-tRNA-protein transferase	1
COG2363	Uncharacterized membrane protein YgdD, TMEM256/DUF423 family	1
COG2365	Protein tyrosine/serine phosphatase	1
COG2367	Beta-lactamase class A	1
COG2373	Uncharacterized conserved protein YfaS, alpha-2-macroglobulin family	1
COG2375	NADPH-dependent ferric siderophore reductase, contains FAD-binding and SIP domains	2
COG2377	1,6-Anhydro-N-acetylmuramate kinase	1
COG2378	Predicted DNA-binding transcriptional regulator YafY, contains an HTH and WYL domains	3
COG2382	Enterochelin esterase or related enzyme	3
COG2388	Predicted acetyltransferase, GNAT superfamily	5
COG2391	Uncharacterized membrane protein YedE/YeeE, contains two sulfur transport domains	2
COG2412	Uncharacterized protein	1
COG2443	Preprotein translocase subunit Sss1	1
COG2454	Uncharacterized protein	2
COG2456	Uncharacterized protein	1
COG2513	2-Methylisocitrate lyase and related enzymes, PEP mutase family	1
COG2514	Catechol-2,3-dioxygenase	1
COG2515	1-aminocyclopropane-1-carboxylate deaminase/D-cysteine desulfhydrase, PLP-dependent ACC family	1
COG2518	Protein-L-isoaspartate O-methyltransferase	1
COG2608	Copper chaperone CopZ	1
COG2706	6-phosphogluconolactonase, cycloisomerase 2 family	1
COG2715	Spore maturation protein SpmA (function unknown)	1
COG2730	Aryl-phospho-beta-D-glucosidase BglC, GH1 family	1
COG2732	Barstar, RNAse (barnase) inhibitor	2
COG2733	Uncharacterized membrane-anchored protein YjiN, DUF445 family	1
COG2738	Zn-dependent membrane protease YugP	1
COG2755	Lysophospholipase L1 or related esterase	5
COG2761	Predicted dithiol-disulfide isomerase, DsbA family	1
COG2764	Uncharacterized conserved protein PhnB, glyoxalase superfamily	4
COG2770	HAMP domain	1
COG2771	DNA-binding transcriptional regulator, CsgD family	5
COG2807	Cyanate permease	1
COG2808	Predicted FMN-binding regulatory protein PaiB	1
COG2812	DNA polymerase III, gamma/tau subunits	2
COG2814	Predicted arabinose efflux permease, MFS family	8
COG2815	PASTA domain, binds beta-lactams	1
COG2816	NADH pyrophosphatase NudC, Nudix superfamily	1
COG2818	3-methyladenine DNA glycosylase Tag	2
COG2819	Predicted hydrolase of the alpha/beta superfamily	2
COG2820	Uridine phosphorylase	1
COG2823	Osmotically-inducible protein OsmY, contains BON domain	1
COG2824	Uncharacterized Zn-ribbon-containing protein	1
COG2825	Periplasmic chaperone for outer membrane proteins, Skp family	2
COG2827	Predicted endonuclease, GIY-YIG superfamily	1
COG2834	Outer membrane lipoprotein-sorting protein	4
COG2836	Sulfite exporter TauE/SafE	1
COG2837	Periplasmic deferrochelatase/peroxidase EfeB	1
COG2838	Monomeric isocitrate dehydrogenase	1
COG2839	Uncharacterized conserved protein YqgC, DUF456 family	1
COG2841	Uncharacterized conserved protein YdcH, DUF465 family	1
COG2849	Antitoxin component YwqK of the YwqJK toxin-antitoxin module	2
COG2851	Mg2+/citrate symporter	1
COG2855	Uncharacterized membrane protein YadS	1
COG2859	Uncharacterized protein	1
COG2860	Uncharacterized membrane protein YeiH	1
COG2870	ADP-heptose synthase, bifunctional sugar kinase/adenylyltransferase	1
COG2876	3-deoxy-D-arabino-heptulosonate 7-phosphate (DAHP) synthase	1
COG2877	3-deoxy-D-manno-octulosonic acid (KDO) 8-phosphate synthase	1
COG2884	ABC-type ATPase involved in cell division	1
COG2885	Outer membrane protein OmpA and related peptidoglycan-associated (lipo)proteins	7
COG2888	Predicted RNA-binding protein involved in translation, contains Zn-ribbon domain, DUF1610 family	1
COG2890	Methylase of polypeptide chain release factors	1
COG2895	Sulfate adenylyltransferase subunit 1, EFTu-like GTPase family	1
COG2897	3-mercaptopyruvate sulfurtransferase SseA, contains two rhodanese domains	1
COG2908	UDP-2,3-diacylglucosamine pyrophosphatase LpxH	2
COG2910	Putative NADH-flavin reductase	2
COG2919	Cell division protein FtsB	1
COG2921	Putative lipoic acid-binding regulatory protein	1
COG2926	Uncharacterized conserved protein YeeX, DUF496 family	1
COG2928	Uncharacterized membrane protein	1
COG2936	Predicted acyl esterase	2
COG2944	DNA-binding transcriptional regulator YiaG, XRE-type HTH domain	1
COG2949	Uncharacterized periplasmic protein SanA, affects membrane permeability for vancomycin	3
COG2967	Uncharacterized protein affecting Mg2+/Co2+ transport	1
COG2968	Uncharacterized conserved protein YggE, contains kinase-interacting SIMPL domain	1
COG2971	BadF-type ATPase, related to human N-acetylglucosamine kinase	1
COG2972	Sensor histidine kinase YesM	4
COG2977	4'-phosphopantetheinyl transferase EntD (siderophore biosynthesis)	1
COG2986	Histidine ammonia-lyase	2
COG2987	Urocanate hydratase	1
COG2993	Cbb3-type cytochrome oxidase, cytochrome c subunit	2
COG2996	Predicted RNA-binding protein, contains S1 domains, virulence factor B family	1
COG3000	Sterol desaturase/sphingolipid hydroxylase, fatty acid hydroxylase superfamily	4
COG3004	Na+/H+ antiporter NhaA	1
COG3011	Predicted thiol-disulfide oxidoreductase YuxK, DCC family	1
COG3012	Uncharacterized conserved protein YchJ, contains N- and C-terminal SEC-C domains	1
COG3014	Uncharacterized protein	1
COG3015	Uncharacterized lipoprotein NlpE involved in copper resistance	1
COG3016	Uncharacterized iron-regulated protein	1
COG3021	Uncharacterized conserved protein YafD, endonuclease/exonuclease/phosphatase (EEP) superfamily	2
COG3022	Cytoplasmic iron level regulating protein YaaA, DUF328/UPF0246 family	1
COG3023	N-acetyl-anhydromuramyl-L-alanine amidase AmpD	2
COG3027	Cell division protein ZapA, inhibits GTPase activity of FtsZ	1
COG3033	Tryptophanase	1
COG3040	Bacterial lipocalin	1
COG3049	Penicillin V acylase or related amidase, Ntn superfamily	1
COG3055	N-acetylneuraminic acid mutarotase	1
COG3059	Uncharacterized membrane protein YkgB	1
COG3070	Transcriptional regulator of competence genes, TfoX/Sxy family	1
COG3086	Positive regulator of sigma E activity	2
COG3103	Uncharacterized conserved protein YgiM, contains N-terminal SH3 domain, DUF1202 family	1
COG3104	Dipeptide/tripeptide permease	3
COG3105	Uncharacterized membrane-anchored protein YhcB, DUF1043 family	1
COG3111	Predicted periplasmic protein YdeI with OB-fold, BOF family	1
COG3118	Negative regulator of GroEL, contains thioredoxin-like and TPR-like domains	2
COG3121	P pilus assembly protein, chaperone PapD	1
COG3124	Acyl carrier protein phosphodiesterase	1
COG3129	23S rRNA A1618 N6-methylase RlmF	1
COG3133	Outer membrane lipoprotein SlyB	1
COG3142	Copper homeostasis protein CutC	1
COG3145	Alkylated DNA repair dioxygenase AlkB	3
COG3152	Uncharacterized membrane protein YhaH, DUF805 family	3
COG3158	K+ transporter	1
COG3176	Putative hemolysin	1
COG3178	Predicted phosphotransferase, aminoglycoside/choline kinase (APH/ChoK) family	1
COG3182	Uncharacterized iron-regulated membrane protein	3
COG3184	Uncharacterized protein	1
COG3185	4-hydroxyphenylpyruvate dioxygenase and related hemolysins	1
COG3187	Heat shock protein HslJ	3
COG3193	Uncharacterized conserved protein GlcG, DUF336 family	1
COG3197	Uncharacterized protein, possibly involved in nitrogen fixation	1
COG3198	Uncharacterized protein	1
COG3201	Nicotinamide riboside transporter PnuC	1
COG3204	Uncharacterized protein YjiK	1
COG3205	Uncharacterized membrane protein	1
COG3206	Uncharacterized protein involved in exopolysaccharide biosynthesis	3
COG3211	Secreted phosphatase, PhoX family	1
COG3220	Uncharacterized conserved protein, UPF0276 family	1
COG3224	Antibiotic biosynthesis monooxygenase (ABM) superfamily enzyme	1
COG3225	ABC-type uncharacterized transport system involved in gliding motility, auxiliary component	1
COG3227	Zn-dependent metalloprotease	2
COG3230	Heme oxygenase	1
COG3237	Uncharacterized conserved protein YjbJ, UPF0337 family	1
COG3239	Fatty acid desaturase	2
COG3241	Azurin	1
COG3245	Cytochrome c5	1
COG3247	Uncharacterized membrane protein HdeD, DUF308 family	1
COG3250	Beta-galactosidase/beta-glucuronidase	1
COG3275	Sensor histidine kinase, LytS/YehU family	1
COG3278	Cbb3-type cytochrome oxidase, subunit 1	2
COG3279	DNA-binding response regulator, LytR/AlgR family	12
COG3285	Eukaryotic-type DNA primase	1
COG3295	Uncharacterized protein	1
COG3320	Thioester reductase domain of alpha aminoadipate reductase Lys2 and NRPSs	1
COG3321	Acyl transferase domain in polyketide synthase (PKS) enzymes	2
COG3324	Predicted enzyme related to lactoylglutathione lyase	5
COG3326	Uncharacterized membrane protein YsdA, DUF1294 family	1
COG3339	Uncharacterized membrane protein YkvA, DUF1232 family	1
COG3340	Peptidase E	1
COG3350	Uncharacterized conserved protein, YHS domain	1
COG3358	Uncharacterized conserved protein, DUF1684 family	1
COG3359	Uncharacterized conserved protein YprB, contains RNaseH-like and TPR domains	1
COG3361	Uncharacterized protein YqjF, DUF2071 family	1
COG3370	Uncharacterized protein	1
COG3384	Aromatic ring-opening dioxygenase, catalytic subunit, LigB family	1
COG3386	Sugar lactone lactonase YvrE	1
COG3391	DNA-binding beta-propeller fold protein YncE	2
COG3396	1,2-phenylacetyl-CoA epoxidase, catalytic subunit	2
COG3407	Mevalonate pyrophosphate decarboxylase	1
COG3415	Transposase	1
COG3422	Uncharacterized conserved protein YegP, UPF0339 family	1
COG3425	3-hydroxy-3-methylglutaryl CoA synthase	1
COG3427	Carbon monoxide dehydrogenase subunit G	1
COG3432	Predicted transcriptional regulator	2
COG3448	CBS-domain-containing membrane protein	1
COG3449	DNA gyrase inhibitor GyrI	1
COG3460	1,2-phenylacetyl-CoA epoxidase, PaaB subunit	1
COG3462	Uncharacterized membrane protein	1
COG3474	Cytochrome c2	2
COG3486	Lysine/ornithine N-monooxygenase	1
COG3491	Isopenicillin N synthase and related dioxygenases	1
COG3501	Uncharacterized conserved protein, implicated in type VI secretion and phage assembly	4
COG3506	Regulation of enolase protein 1 (function unknown), concanavalin A-like superfamily	1
COG3507	Beta-xylosidase	4
COG3508	Homogentisate 1,2-dioxygenase	1
COG3511	Phospholipase C	1
COG3525	N-acetyl-beta-hexosaminidase	1
COG3527	Alpha-acetolactate decarboxylase	1
COG3530	Uncharacterized conserved protein, DUF3820 family	1
COG3533	Uncharacterized conserved protein, DUF1680 family	1
COG3534	Alpha-L-arabinofuranosidase	1
COG3537	Putative alpha-1,2-mannosidase	4
COG3538	Meiotically up-regulated gene 157 (Mug157) protein (function unknown)	1
COG3540	Phosphodiesterase/alkaline phosphatase D	1
COG3541	Predicted nucleotidyltransferase	1
COG3548	Uncharacterized membrane protein	1
COG3554	Uncharacterized protein	1
COG3558	Uncharacterized conserved protein, nuclear transport factor 2 (NTF2) superfamily	1
COG3564	Uncharacterized conserved protein, DUF779 family	1
COG3568	Metal-dependent hydrolase, endonuclease/exonuclease/phosphatase family	2
COG3569	DNA topoisomerase IB	1
COG3573	Predicted oxidoreductase	1
COG3579	Aminopeptidase C	1
COG3586	Predicted transport protein	1
COG3590	Predicted metalloendopeptidase	2
COG3591	V8-like Glu-specific endopeptidase	2
COG3592	Uncharacterized Fe-S cluster protein YjdI	1
COG3607	Predicted lactoylglutathione lyase	1
COG3619	Uncharacterized membrane protein YoaK, UPF0700 family	2
COG3621	Patatin-like phospholipase/acyl hydrolase	1
COG3628	Phage baseplate assembly protein W	1
COG3631	Ketosteroid isomerase-related protein	1
COG3637	Opacity protein and related surface antigens	5
COG3652	Predicted outer membrane protein	1
COG3655	DNA-binding transcriptional regulator, XRE family	2
COG3661	Alpha-glucuronidase	1
COG3663	G:T/U-mismatch repair DNA glycosylase	1
COG3669	Alpha-L-fucosidase	2
COG3676	Transposase and inactivated derivatives	1
COG3677	Transposase	1
COG3678	Periplasmic protein refolding chaperone Spy/CpxP family	1
COG3682	Predicted transcriptional regulator	3
COG3685	Ferritin-like metal-binding protein YciE	2
COG3693	Endo-1,4-beta-xylanase, GH35 family	1
COG3695	Alkylated DNA nucleotide flippase Atl1, participates in nucleotide excision repair, Ada-like DNA-binding domain	1
COG3696	Cu/Ag efflux pump CusA	2
COG3706	Two-component response regulator, PleD family, consists of two REC domains and a diguanylate cyclase (GGDEF) domain	2
COG3712	Periplasmic ferric-dicitrate binding protein FerR, regulates iron transport through sigma-19	1
COG3720	Putative heme degradation protein	1
COG3727	G:T-mismatch repair DNA endonuclease, very short patch repair protein	1
COG3738	Uncharacterized protein YijF, DUF1287 family	1
COG3739	Uncharacterized membrane protein YoaT, DUF817 family	1
COG3746	Phosphate-selective porin	2
COG3748	Uncharacterized membrane protein	2
COG3757	Lyzozyme M1 (1,4-beta-N-acetylmuramidase), GH25 family	1
COG3759	Uncharacterized membrane protein	2
COG3762	Uncharacterized membrane protein	1
COG3765	LPS O-antigen chain length determinant protein, WzzB/FepE family	1
COG3779	Uncharacterized conserved protein YegJ, DUF2314 family	1
COG3781	Predicted membrane chloride channel, bestrophin family	6
COG3797	Uncharacterized conserved protein, DUF1697 family	1
COG3808	Na+ or H+-translocating membrane pyrophosphatase	1
COG3823	Glutamine cyclotransferase	1
COG3826	Uncharacterized protein	1
COG3829	Transcriptional regulator containing PAS, AAA-type ATPase, and DNA-binding Fis domains	2
COG3830	ACT domain, binds amino acids and other small ligands	1
COG3832	Uncharacterized conserved protein YndB, AHSA1/START domain	9
COG3853	Uncharacterized conserved protein YaaN involved in tellurite resistance	1
COG3858	Spore germination protein YaaH	1
COG3865	Glyoxalase superfamily enzyme, possibly 3-demethylubiquinone-9 3-methyltransferase	2
COG3871	General stress protein 26 (function unknown)	1
COG3876	Uncharacterized conserved protein YbbC, DUF1343 family	1
COG3882	Predicted enzyme involved in methoxymalonyl-ACP biosynthesis	1
COG3920	Two-component sensor histidine kinase, HisKA and HATPase domains	1
COG3924	Uncharacterized membrane protein YhdT	1
COG3956	Uncharacterized conserved protein YabN, contains tetrapyrrole methylase and MazG-like pyrophosphatase domain	1
COG3958	Transketolase, C-terminal subunit	1
COG3959	Transketolase, N-terminal subunit	1
COG3967	Short-chain dehydrogenase involved in D-alanine esterification of teichoic acids	1
COG3968	Glutamine synthetase type III	1
COG3975	Predicted metalloprotease, contains C-terminal PDZ domain	1
COG3979	Chitodextrinase	1
COG4068	Predicted nucleic acid-binding protein, contains Zn-ribbon domain	1
COG4093	Uncharacterized protein	1
COG4095	Uncharacterized conserved protein, contains PQ loop repeat	1
COG4099	Predicted peptidase	1
COG4102	Uncharacterized conserved protein, DUF1501 family	1
COG4105	Outer membrane protein assembly factor BamD, BamD/ComL family	1
COG4106	Trans-aconitate methyltransferase	2
COG4108	Peptide chain release factor RF-3	1
COG4111	Uncharacterized conserved protein	2
COG4115	Toxin component of the Txe-Axe toxin-antitoxin module, Txe/YoeB family	1
COG4119	Predicted NTP pyrophosphohydrolase, NUDIX family	1
COG4121	tRNA U34 5-methylaminomethyl-2-thiouridine-forming methyltransferase MnmC	1
COG4122	Predicted O-methyltransferase YrrM	2
COG4123	tRNA1(Val) A37 N6-methylase TrmN6	1
COG4127	Predicted restriction endonuclease, Mrr-cat superfamily	1
COG4146	Uncharacterized membrane permease YidK, sodium:solute symporter family	1
COG4152	ABC-type uncharacterized transport system, ATPase component	1
COG4175	ABC-type proline/glycine betaine transport system, ATPase component	1
COG4176	ABC-type proline/glycine betaine transport system, permease component	1
COG4194	Uncharacterized membrane protein	1
COG4198	Uncharacterized conserved protein, DUF1015 family	1
COG4206	Outer membrane cobalamin receptor protein	5
COG4219	Signal transducer regulating beta-lactamase production, contains metallopeptidase domain	2
COG4221	NADP-dependent 3-hydroxy acid dehydrogenase YdfG	2
COG4222	Uncharacterized conserved protein	1
COG4227	Antirestriction protein ArdC	1
COG4232	Thiol:disulfide interchange protein	1
COG4238	Outer membrane murein-binding lipoprotein Lpp	1
COG4242	Cyanophycinase and related exopeptidases	3
COG4243	Uncharacterized membrane protein	1
COG4245	Uncharacterized conserved protein YegL, contains vWA domain of TerY type	3
COG4247	3-phytase (myo-inositol-hexaphosphate 3-phosphohydrolase)	1
COG4251	Bacteriophytochrome (light-regulated signal transduction histidine kinase)	1
COG4258	Predicted exporter	1
COG4261	Predicted acyltransferase, LPLAT superfamily	1
COG4264	Siderophore synthetase component	2
COG4270	Uncharacterized membrane protein	2
COG4272	Uncharacterized membrane protein	1
COG4276	Ligand-binding SRPBCC domain	3
COG4277	Predicted DNA-binding protein with the Helix-hairpin-helix motif	1
COG4278	Uncharacterized protein	1
COG4280	Uncharacterized membrane protein	1
COG4290	Guanyl-specific ribonuclease Sa	1
COG4301	Uncharacterized conserved protein, contains predicted SAM-dependent methyltransferase domain	1
COG4314	Nitrous oxide reductase accessory protein NosL	2
COG4323	Uncharacterized protein	1
COG4335	3-methyladenine DNA glycosylase AlkC	1
COG4339	Predicted metal-dependent phosphohydrolase, HD superfamily	3
COG4365	Uncharacterized protein YllA, UPF0747 family	1
COG4389	Site-specific recombinase	1
COG4420	Uncharacterized membrane protein	1
COG4422	Bacteriophage protein gp37	1
COG4430	Uncharacterized conserved protein YdeI, YjbR/CyaY-like superfamily, DUF1801 family	3
COG4445	tRNA isopentenyl-2-thiomethyl-A-37 hydroxylase MiaE (synthesis of 2-methylthio-cis-ribozeatin)	1
COG4447	Uncharacterized protein related to plant photosystem II stability/assembly factor	2
COG4460	Uncharacterized protein	1
COG4502	5'(3')-deoxyribonucleotidase	1
COG4537	Competence protein ComGC	1
COG4558	ABC-type hemin transport system, periplasmic component	1
COG4559	ABC-type hemin transport system, ATPase component	1
COG4574	Serine protease inhibitor ecotin	1
COG4575	Membrane-anchored ribosome-binding protein, inhibits growth in stationary phase, ElaB/YqjD/DUF883 family	1
COG4580	Maltoporin (phage lambda and maltose receptor)	1
COG4585	Signal transduction histidine kinase	9
COG4591	ABC-type transport system, involved in lipoprotein release, permease component	2
COG4628	Uncharacterized conserved protein, DUF2132 family	1
COG4632	Exopolysaccharide biosynthesis protein related to N-acetylglucosamine-1-phosphodiester alpha-N-acety...	1
COG4654	Cytochrome c551/c552	1
COG4675	Microcystin-dependent protein (function unknown)	2
COG4682	Uncharacterized membrane protein YiaA	1
COG4696	Predicted phosphohydrolase, Cof family, HAD superfamily	1
COG4703	Uncharacterized protein YkuJ	1
COG4704	Uncharacterized conserved protein, DUF2141 family	1
COG4706	Predicted 3-hydroxylacyl-ACP dehydratase, HotDog domain	2
COG4731	Uncharacterized conserved protein, DUF2147 family	2
COG4734	Antirestriction protein	1
COG4736	Cbb3-type cytochrome oxidase, subunit 3	1
COG4744	Uncharacterized protein	1
COG4748	Uncharacterized protein	2
COG4753	Two-component response regulator, YesN/AraC family, consists of REC and AraC-type DNA-binding domains	2
COG4757	Predicted alpha/beta hydrolase	1
COG4759	Uncharacterized protein	1
COG4767	Glycopeptide antibiotics resistance protein	1
COG4768	Uncharacterized protein YoxC, contains an MCP-like domain	1
COG4770	Acetyl/propionyl-CoA carboxylase, alpha subunit	1
COG4771	Outer membrane receptor for ferrienterochelin and colicins	4
COG4775	Outer membrane protein assembly factor BamA	3
COG4782	Esterase/lipase superfamily enzyme	2
COG4783	Putative Zn-dependent protease, contains TPR repeats	1
COG4799	Acetyl-CoA carboxylase, carboxyltransferase component	1
COG4804	Predicted nuclease of restriction endonuclease-like (RecB) superfamily, DUF1016 family	1
COG4805	Uncharacterized conserved protein, DUF885 familyt	1
COG4845	Chloramphenicol O-acetyltransferase	1
COG4858	Uncharacterized membrane-anchored protein	1
COG4867	Uncharacterized protein, contains von Willebrand factor type A (vWA) domain	1
COG4874	Uncharacterized protein	1
COG4877	Uncharacterized protein	1
COG4884	Uncharacterized conserved protein YfeS, contains WGR domain	1
COG4886	Leucine-rich repeat (LRR) protein	3
COG4894	Uncharacterized protein YxjI	1
COG4898	Uncharacterized protein	1
COG4899	Uncharacterized protein	1
COG4908	Uncharacterized protein, contains a NRPS condensation (elongation) domain	2
COG4912	3-methyladenine DNA glycosylase AlkD	1
COG4942	Septal ring factor EnvC, activator of murein hydrolases AmiA and AmiB	1
COG4947	Esterase/lipase superfamily enzyme	1
COG4948	L-alanine-DL-glutamate epimerase or related enzyme of enolase superfamily	2
COG4965	Flp pilus assembly protein TadB	1
COG4974	Site-specific recombinase XerD	3
COG4977	Transcriptional regulator GlxA family, contains an amidase domain and an AraC-type DNA-binding HTH domain	1
COG4980	Gas vesicle protein	3
COG4992	Acetylornithine/succinyldiaminopimelate/putrescine aminotransferase	3
COG4997	Predicted house-cleaning noncanonical NTP pyrophosphatase, all-alpha NTP-PPase (MazG) superfamily	1
COG5002	Signal transduction histidine kinase	2
COG5006	Threonine/homoserine efflux transporter RhtA	1
COG5018	Inhibitor of the KinA pathway to sporulation, predicted exonuclease	1
COG5031	Ubiquinone biosynthesis protein Coq4	1
COG5184	Alpha-tubulin suppressor and related RCC1 domain-containing proteins	1
COG5267	Uncharacterized conserved protein, DUF1800 family	1
COG5278	Extracellular (periplasmic) sensor domain CHASE3 (specificity unknown)	1
COG5285	Ectoine hydroxylase-related dioxygenase, phytanoyl-CoA dioxygenase (PhyH) family	2
COG5309	Exo-beta-1,3-glucanase, GH17 family	1
COG5316	Uncharacterized protein	1
COG5343	Anti-sigma-K factor RskA	1
COG5346	Uncharacterized membrane protein	1
COG5368	Uncharacterized protein	1
COG5373	Uncharacterized membrane protein	1
COG5395	Uncharacterized membrane protein	2
COG5403	Uncharacterized protein	1
COG5412	Phage-related protein	1
COG5429	Uncharacterized protein	1
COG5438	Uncharacterized membrane protein	1
COG5478	Low affinity Fe/Cu permease	2
COG5485	Predicted ester cyclase	1
COG5495	Predicted oxidoreductase, contains short-chain dehydrogenase (SDR) and DUF2520 domains	1
COG5500	Uncharacterized membrane protein	1
COG5504	Uncharacterized protein YjaZ	1
COG5520	O-Glycosyl hydrolase	3
COG5547	Uncharacterized membrane protein	1
COG5550	Predicted aspartyl protease	1
COG5557	Ni/Fe-hydrogenase 2 integral membrane subunit HybB	1
COG5562	Uncharacterized conserved protein YbcV, DUF1398 family	1
COG5567	Predicted small periplasmic lipoprotein YifL (function unknown0	1
COG5587	Uncharacterized conserved protein, DUF2461 family	2
COG5633	Uncharacterized conserved protein YcfL	1
COG5646	Uncharacterized conserved protein YdhG, YjbR/CyaY-like superfamily, DUF1801 family	2
COG5652	VanZ like family protein (function unknown)	1

## Sheet: S9
Table S9. Genes of COTT assigned to KEGG Orthology (KO).
KO ID	Name	Definition	Gene Count
KO:K00001	E1.1.1.1, adh	alcohol dehydrogenase [EC:1.1.1.1]	1
KO:K00012	UGDH, ugd	UDPglucose 6-dehydrogenase [EC:1.1.1.22]	1
KO:K00013	hisD	histidinol dehydrogenase [EC:1.1.1.23]	1
KO:K00014	aroE	shikimate dehydrogenase [EC:1.1.1.25]	1
KO:K00015	gyaR, GOR1	glyoxylate reductase [EC:1.1.1.26]	1
KO:K00020	HIBADH, mmsB	3-hydroxyisobutyrate dehydrogenase [EC:1.1.1.31]	1
KO:K00024	mdh	malate dehydrogenase [EC:1.1.1.37]	1
KO:K00029	E1.1.1.40, maeB	malate dehydrogenase (oxaloacetate-decarboxylating)(NADP+) [EC:1.1.1.40]	1
KO:K00031	IDH1, IDH2, icd	isocitrate dehydrogenase [EC:1.1.1.42]	1
KO:K00033	PGD, gnd, gntZ	6-phosphogluconate dehydrogenase [EC:1.1.1.44 1.1.1.343]	1
KO:K00034	gdh	glucose 1-dehydrogenase [EC:1.1.1.47]	1
KO:K00036	G6PD, zwf	glucose-6-phosphate 1-dehydrogenase [EC:1.1.1.49 1.1.1.363]	1
KO:K00052	leuB, IMDH	3-isopropylmalate dehydrogenase [EC:1.1.1.85]	1
KO:K00053	ilvC	ketol-acid reductoisomerase [EC:1.1.1.86]	1
KO:K00054	mvaA	hydroxymethylglutaryl-CoA reductase [EC:1.1.1.88]	1
KO:K00057	gpsA	glycerol-3-phosphate dehydrogenase (NAD(P)+) [EC:1.1.1.94]	1
KO:K00058	serA, PHGDH	D-3-phosphoglycerate dehydrogenase / 2-oxoglutarate reductase [EC:1.1.1.95 1.1.1.399]	3
KO:K00059	fabG, OAR1	3-oxoacyl-[acyl-carrier protein] reductase [EC:1.1.1.100]	6
KO:K00064	E1.1.1.122	D-threo-aldose 1-dehydrogenase [EC:1.1.1.122]	1
KO:K00067	rfbD, rmlD	dTDP-4-dehydrorhamnose reductase [EC:1.1.1.133]	1
KO:K00074	paaH, hbd, fadB, mmgB	3-hydroxybutyryl-CoA dehydrogenase [EC:1.1.1.157]	2
KO:K00075	murB	UDP-N-acetylmuramate dehydrogenase [EC:1.3.1.98]	1
KO:K00077	panE, apbA	2-dehydropantoate 2-reductase [EC:1.1.1.169]	1
KO:K00088	IMPDH, guaB	IMP dehydrogenase [EC:1.1.1.205]	1
KO:K00091	E1.1.1.219	dihydroflavonol-4-reductase [EC:1.1.1.219]	3
KO:K00097	pdxA	4-hydroxythreonine-4-phosphate dehydrogenase [EC:1.1.1.262]	1
KO:K00111	glpA, glpD	glycerol-3-phosphate dehydrogenase [EC:1.1.5.3]	1
KO:K00116	mqo	malate dehydrogenase (quinone) [EC:1.1.5.4]	1
KO:K00128	ALDH	aldehyde dehydrogenase (NAD+) [EC:1.2.1.3]	5
KO:K00131	gapN	glyceraldehyde-3-phosphate dehydrogenase (NADP+) [EC:1.2.1.9]	1
KO:K00133	asd	aspartate-semialdehyde dehydrogenase [EC:1.2.1.11]	1
KO:K00134	GAPDH, gapA	glyceraldehyde 3-phosphate dehydrogenase [EC:1.2.1.12]	1
KO:K00135	gabD	succinate-semialdehyde dehydrogenase / glutarate-semialdehyde dehydrogenase [EC:1.2.1.16 1.2.1.79 1.2.1.20]	1
KO:K00138	aldB	aldehyde dehydrogenase [EC:1.2.1.-]	1
KO:K00145	argC	N-acetyl-gamma-glutamyl-phosphate reductase [EC:1.2.1.38]	1
KO:K00156	poxB	pyruvate dehydrogenase (quinone) [EC:1.2.5.1]	1
KO:K00161	PDHA, pdhA	pyruvate dehydrogenase E1 component alpha subunit [EC:1.2.4.1]	1
KO:K00162	PDHB, pdhB	pyruvate dehydrogenase E1 component beta subunit [EC:1.2.4.1]	1
KO:K00164	OGDH, sucA	2-oxoglutarate dehydrogenase E1 component [EC:1.2.4.2]	1
KO:K00208	fabI	enoyl-[acyl-carrier protein] reductase I [EC:1.3.1.9 1.3.1.10]	1
KO:K00215	dapB	4-hydroxy-tetrahydrodipicolinate reductase [EC:1.17.1.8]	1
KO:K00227	SC5DL, ERG3	Delta7-sterol 5-desaturase [EC:1.14.19.20]	3
KO:K00239	sdhA, frdA	succinate dehydrogenase / fumarate reductase, flavoprotein subunit [EC:1.3.5.1 1.3.5.4]	2
KO:K00240	sdhB, frdB	succinate dehydrogenase / fumarate reductase, iron-sulfur subunit [EC:1.3.5.1 1.3.5.4]	3
KO:K00241	sdhC, frdC	succinate dehydrogenase / fumarate reductase, cytochrome b subunit	2
KO:K00243	K00243	uncharacterized protein	1
KO:K00252	GCDH, gcdH	glutaryl-CoA dehydrogenase [EC:1.3.8.6]	2
KO:K00254	DHODH, pyrD	dihydroorotate dehydrogenase [EC:1.3.5.2]	1
KO:K00259	ald	alanine dehydrogenase [EC:1.4.1.1]	1
KO:K00262	E1.4.1.4, gdhA	glutamate dehydrogenase (NADP+) [EC:1.4.1.4]	1
KO:K00275	pdxH, PNPO	pyridoxamine 5'-phosphate oxidase [EC:1.4.3.5]	1
KO:K00278	nadB	L-aspartate oxidase [EC:1.4.3.16]	1
KO:K00281	GLDC, gcvP	glycine dehydrogenase [EC:1.4.4.2]	1
KO:K00286	proC	pyrroline-5-carboxylate reductase [EC:1.5.1.2]	1
KO:K00287	DHFR, folA	dihydrofolate reductase [EC:1.5.1.3]	1
KO:K00294	E1.2.1.88	1-pyrroline-5-carboxylate dehydrogenase [EC:1.2.1.88]	1
KO:K00297	metF, MTHFR	methylenetetrahydrofolate reductase (NADPH) [EC:1.5.1.20]	1
KO:K00318	PRODH, fadM, putB	proline dehydrogenase [EC:1.5.5.2]	1
KO:K00330	nuoA	NADH-quinone oxidoreductase subunit A [EC:7.1.1.2]	1
KO:K00331	nuoB	NADH-quinone oxidoreductase subunit B [EC:7.1.1.2]	1
KO:K00333	nuoD	NADH-quinone oxidoreductase subunit D [EC:7.1.1.2]	1
KO:K00334	nuoE	NADH-quinone oxidoreductase subunit E [EC:7.1.1.2]	1
KO:K00335	nuoF	NADH-quinone oxidoreductase subunit F [EC:7.1.1.2]	1
KO:K00336	nuoG	NADH-quinone oxidoreductase subunit G [EC:7.1.1.2]	1
KO:K00337	nuoH	NADH-quinone oxidoreductase subunit H [EC:7.1.1.2]	1
KO:K00338	nuoI	NADH-quinone oxidoreductase subunit I [EC:7.1.1.2]	1
KO:K00339	nuoJ	NADH-quinone oxidoreductase subunit J [EC:7.1.1.2]	1
KO:K00340	nuoK	NADH-quinone oxidoreductase subunit K [EC:7.1.1.2]	1
KO:K00341	nuoL	NADH-quinone oxidoreductase subunit L [EC:7.1.1.2]	1
KO:K00342	nuoM	NADH-quinone oxidoreductase subunit M [EC:7.1.1.2]	1
KO:K00354	E1.6.99.1	NADPH2 dehydrogenase [EC:1.6.99.1]	1
KO:K00355	NQO1	NAD(P)H dehydrogenase (quinone) [EC:1.6.5.2]	2
KO:K00364	E1.7.1.7, guaC	GMP reductase [EC:1.7.1.7]	1
KO:K00375	K00375	GntR family transcriptional regulator / MocR family aminotransferase	1
KO:K00380	cysJ	sulfite reductase (NADPH) flavoprotein alpha-component [EC:1.8.1.2]	1
KO:K00381	cysI	sulfite reductase (NADPH) hemoprotein beta-component [EC:1.8.1.2]	1
KO:K00382	DLD, lpd, pdhD	dihydrolipoamide dehydrogenase [EC:1.8.1.4]	3
KO:K00384	trxB, TRR	thioredoxin reductase (NADPH) [EC:1.8.1.9]	3
KO:K00390	cysH	phosphoadenosine phosphosulfate reductase [EC:1.8.4.8 1.8.4.10]	1
KO:K00406	ccoP	cytochrome c oxidase cbb3-type subunit III	2
KO:K00407	ccoQ	cytochrome c oxidase cbb3-type subunit IV	1
KO:K00425	cydA	cytochrome bd ubiquinol oxidase subunit I [EC:7.1.1.7]	1
KO:K00426	cydB	cytochrome bd ubiquinol oxidase subunit II [EC:7.1.1.7]	1
KO:K00428	E1.11.1.5	cytochrome c peroxidase [EC:1.11.1.5]	3
KO:K00432	gpx, btuE, bsaA	glutathione peroxidase [EC:1.11.1.9]	1
KO:K00433	cpo	non-heme chloroperoxidase [EC:1.11.1.10]	2
KO:K00451	HGD, hmgA	homogentisate 1,2-dioxygenase [EC:1.13.11.5]	1
KO:K00457	HPD, hppD	4-hydroxyphenylpyruvate dioxygenase [EC:1.13.11.27]	1
KO:K00459	ncd2, npd	nitronate monooxygenase [EC:1.13.12.16]	1
KO:K00508	E1.14.19.3	linoleoyl-CoA desaturase [EC:1.14.19.3]	1
KO:K00525	E1.17.4.1A, nrdA, nrdE	ribonucleoside-diphosphate reductase alpha chain [EC:1.17.4.1]	1
KO:K00526	E1.17.4.1B, nrdB, nrdF	ribonucleoside-diphosphate reductase beta chain [EC:1.17.4.1]	1
KO:K00537	arsC	arsenate reductase (glutaredoxin) [EC:1.20.4.1]	1
KO:K00548	metH, MTR	5-methyltetrahydrofolate--homocysteine methyltransferase [EC:2.1.1.13]	2
KO:K00549	metE	5-methyltetrahydropteroyltriglutamate--homocysteine methyltransferase [EC:2.1.1.14]	1
KO:K00554	trmD	tRNA (guanine37-N1)-methyltransferase [EC:2.1.1.228]	1
KO:K00556	trmH	tRNA (guanosine-2'-O-)-methyltransferase [EC:2.1.1.34]	1
KO:K00558	DNMT1, dcm	DNA (cytosine-5)-methyltransferase 1 [EC:2.1.1.37]	1
KO:K00560	thyA, TYMS	thymidylate synthase [EC:2.1.1.45]	1
KO:K00566	mnmA, trmU	tRNA-uridine 2-sulfurtransferase [EC:2.8.1.13]	1
KO:K00573	E2.1.1.77, pcm	protein-L-isoaspartate(D-aspartate) O-methyltransferase [EC:2.1.1.77]	1
KO:K00575	cheR	chemotaxis protein methyltransferase CheR [EC:2.1.1.80]	1
KO:K00588	E2.1.1.104	caffeoyl-CoA O-methyltransferase [EC:2.1.1.104]	1
KO:K00598	tam	trans-aconitate 2-methyltransferase [EC:2.1.1.144]	1
KO:K00600	glyA, SHMT	glycine hydroxymethyltransferase [EC:2.1.2.1]	1
KO:K00602	purH	phosphoribosylaminoimidazolecarboxamide formyltransferase / IMP cyclohydrolase [EC:2.1.2.3 3.5.4.10]	1
KO:K00604	MTFMT, fmt	methionyl-tRNA formyltransferase [EC:2.1.2.9]	1
KO:K00605	gcvT, AMT	aminomethyltransferase [EC:2.1.2.10]	1
KO:K00606	panB	3-methyl-2-oxobutanoate hydroxymethyltransferase [EC:2.1.2.11]	1
KO:K00609	pyrB, PYR2	aspartate carbamoyltransferase catalytic subunit [EC:2.1.3.2]	1
KO:K00615	E2.2.1.1, tktA, tktB	transketolase [EC:2.2.1.1]	2
KO:K00616	E2.2.1.2, talA, talB	transaldolase [EC:2.2.1.2]	2
KO:K00626	ACAT, atoB	acetyl-CoA C-acetyltransferase [EC:2.3.1.9]	2
KO:K00627	DLAT, aceF, pdhC	pyruvate dehydrogenase E2 component (dihydrolipoamide acetyltransferase) [EC:2.3.1.12]	1
KO:K00632	fadA, fadI	acetyl-CoA acyltransferase [EC:2.3.1.16]	2
KO:K00639	kbl, GCAT	glycine C-acetyltransferase [EC:2.3.1.29]	3
KO:K00640	cysE	serine O-acetyltransferase [EC:2.3.1.30]	2
KO:K00641	metX	homoserine O-acetyltransferase/O-succinyltransferase [EC:2.3.1.31 2.3.1.46]	1
KO:K00645	fabD, MCAT, MCT1	[acyl-carrier-protein] S-malonyltransferase [EC:2.3.1.39]	1
KO:K00647	fabB	3-oxoacyl-[acyl-carrier-protein] synthase I [EC:2.3.1.41]	1
KO:K00648	fabH	3-oxoacyl-[acyl-carrier-protein] synthase III [EC:2.3.1.180]	6
KO:K00652	bioF	8-amino-7-oxononanoate synthase [EC:2.3.1.47]	1
KO:K00655	plsC	1-acyl-sn-glycerol-3-phosphate acyltransferase [EC:2.3.1.51]	1
KO:K00658	DLST, sucB	2-oxoglutarate dehydrogenase E2 component (dihydrolipoamide succinyltransferase) [EC:2.3.1.61]	2
KO:K00661	maa	maltose O-acetyltransferase [EC:2.3.1.79]	1
KO:K00666	K00666	fatty-acyl-CoA synthase [EC:6.2.1.-]	1
KO:K00674	dapD	2,3,4,5-tetrahydropyridine-2,6-dicarboxylate N-succinyltransferase [EC:2.3.1.117]	1
KO:K00677	lpxA	UDP-N-acetylglucosamine acyltransferase [EC:2.3.1.129]	1
KO:K00681	ggt	gamma-glutamyltranspeptidase / glutathione hydrolase [EC:2.3.2.2 3.4.19.13]	1
KO:K00684	aat	leucyl/phenylalanyl-tRNA---protein transferase [EC:2.3.2.6]	1
KO:K00688	PYG, glgP	glycogen phosphorylase [EC:2.4.1.1]	1
KO:K00700	GBE1, glgB	1,4-alpha-glucan branching enzyme [EC:2.4.1.18]	1
KO:K00703	glgA	starch synthase [EC:2.4.1.21]	2
KO:K00705	malQ	4-alpha-glucanotransferase [EC:2.4.1.25]	1
KO:K00721	DPM1	dolichol-phosphate mannosyltransferase [EC:2.4.1.83]	1
KO:K00748	lpxB	lipid-A-disaccharide synthase [EC:2.4.1.182]	1
KO:K00754	bshA	L-malate glycosyltransferase [EC:2.4.1.-]	1
KO:K00757	udp, UPP	uridine phosphorylase [EC:2.4.2.3]	1
KO:K00759	APRT, apt	adenine phosphoribosyltransferase [EC:2.4.2.7]	1
KO:K00760	hprT, hpt, HPRT1	hypoxanthine phosphoribosyltransferase [EC:2.4.2.8]	1
KO:K00761	upp, UPRT	uracil phosphoribosyltransferase [EC:2.4.2.9]	1
KO:K00763	pncB, NAPRT1	nicotinate phosphoribosyltransferase [EC:6.3.4.21]	1
KO:K00764	purF, PPAT	amidophosphoribosyltransferase [EC:2.4.2.14]	1
KO:K00765	hisG	ATP phosphoribosyltransferase [EC:2.4.2.17]	1
KO:K00766	trpD	anthranilate phosphoribosyltransferase [EC:2.4.2.18]	1
KO:K00767	nadC, QPRT	nicotinate-nucleotide pyrophosphorylase (carboxylating) [EC:2.4.2.19]	1
KO:K00768	E2.4.2.21, cobU, cobT	nicotinate-nucleotide--dimethylbenzimidazole phosphoribosyltransferase [EC:2.4.2.21]	1
KO:K00773	tgt	queuine tRNA-ribosyltransferase [EC:2.4.2.29]	1
KO:K00783	rlmH	23S rRNA (pseudouridine1915-N3)-methyltransferase [EC:2.1.1.177]	1
KO:K00784	rnz	ribonuclease Z [EC:3.1.26.11]	1
KO:K00788	thiE	thiamine-phosphate pyrophosphorylase [EC:2.5.1.3]	2
KO:K00789	metK	S-adenosylmethionine synthetase [EC:2.5.1.6]	1
KO:K00790	murA	UDP-N-acetylglucosamine 1-carboxyvinyltransferase [EC:2.5.1.7]	1
KO:K00791	miaA, TRIT1	tRNA dimethylallyltransferase [EC:2.5.1.75]	1
KO:K00793	ribE, RIB5	riboflavin synthase [EC:2.5.1.9]	1
KO:K00794	ribH, RIB4	6,7-dimethyl-8-ribityllumazine synthase [EC:2.5.1.78]	1
KO:K00796	folP	dihydropteroate synthase [EC:2.5.1.15]	1
KO:K00798	MMAB, pduO	cob(I)alamin adenosyltransferase [EC:2.5.1.17]	1
KO:K00800	aroA	3-phosphoshikimate 1-carboxyvinyltransferase [EC:2.5.1.19]	1
KO:K00806	uppS	undecaprenyl diphosphate synthase [EC:2.5.1.31]	1
KO:K00809	DHPS, dys	deoxyhypusine synthase [EC:2.5.1.46]	1
KO:K00812	aspB	aspartate aminotransferase [EC:2.6.1.1]	3
KO:K00817	hisC	histidinol-phosphate aminotransferase [EC:2.6.1.9]	1
KO:K00819	rocD, OAT	ornithine--oxo-acid transaminase [EC:2.6.1.13]	1
KO:K00820	glmS, GFPT	glutamine---fructose-6-phosphate transaminase (isomerizing) [EC:2.6.1.16]	1
KO:K00821	argD	acetylornithine/N-succinyldiaminopimelate aminotransferase [EC:2.6.1.11 2.6.1.17]	2
KO:K00826	E2.6.1.42, ilvE	branched-chain amino acid aminotransferase [EC:2.6.1.42]	2
KO:K00831	serC, PSAT1	phosphoserine aminotransferase [EC:2.6.1.52]	1
KO:K00833	bioA	adenosylmethionine---8-amino-7-oxononanoate aminotransferase [EC:2.6.1.62]	1
KO:K00845	glk	glucokinase [EC:2.7.1.2]	3
KO:K00847	E2.7.1.4, scrK	fructokinase [EC:2.7.1.4]	1
KO:K00849	galK	galactokinase [EC:2.7.1.6]	1
KO:K00850	pfkA, PFK	6-phosphofructokinase 1 [EC:2.7.1.11]	1
KO:K00852	rbsK, RBKS	ribokinase [EC:2.7.1.15]	1
KO:K00853	araB	L-ribulokinase [EC:2.7.1.16]	1
KO:K00854	xylB, XYLB	xylulokinase [EC:2.7.1.17]	1
KO:K00857	tdk, TK	thymidine kinase [EC:2.7.1.21]	1
KO:K00858	ppnK, NADK	NAD+ kinase [EC:2.7.1.23]	1
KO:K00859	coaE	dephospho-CoA kinase [EC:2.7.1.24]	1
KO:K00864	glpK, GK	glycerol kinase [EC:2.7.1.30]	1
KO:K00869	E2.7.1.36, MVK, mvaK1	mevalonate kinase [EC:2.7.1.36]	1
KO:K00872	thrB	homoserine kinase [EC:2.7.1.39]	1
KO:K00873	PK, pyk	pyruvate kinase [EC:2.7.1.40]	1
KO:K00874	kdgK	2-dehydro-3-deoxygluconokinase [EC:2.7.1.45]	1
KO:K00876	udk, UCK	uridine kinase [EC:2.7.1.48]	1
KO:K00891	aroK, aroL	shikimate kinase [EC:2.7.1.71]	1
KO:K00912	lpxK	tetraacyldisaccharide 4'-kinase [EC:2.7.1.130]	1
KO:K00927	PGK, pgk	phosphoglycerate kinase [EC:2.7.2.3]	1
KO:K00928	lysC	aspartate kinase [EC:2.7.2.4]	1
KO:K00930	argB	acetylglutamate kinase [EC:2.7.2.8]	1
KO:K00937	ppk	polyphosphate kinase [EC:2.7.4.1]	1
KO:K00939	adk, AK	adenylate kinase [EC:2.7.4.3]	1
KO:K00940	ndk, NME	nucleoside-diphosphate kinase [EC:2.7.4.6]	1
KO:K00941	thiD	hydroxymethylpyrimidine/phosphomethylpyrimidine kinase [EC:2.7.1.49 2.7.4.7]	1
KO:K00942	E2.7.4.8, gmk	guanylate kinase [EC:2.7.4.8]	1
KO:K00945	cmk	CMP/dCMP kinase [EC:2.7.4.25]	1
KO:K00946	thiL	thiamine-monophosphate kinase [EC:2.7.4.16]	1
KO:K00948	PRPS, prsA	ribose-phosphate pyrophosphokinase [EC:2.7.6.1]	1
KO:K00949	thiN, TPK1, THI80	thiamine pyrophosphokinase [EC:2.7.6.2]	1
KO:K00950	folK	2-amino-4-hydroxy-6-hydroxymethyldihydropteridine diphosphokinase [EC:2.7.6.3]	1
KO:K00954	E2.7.7.3A, coaD, kdtB	pantetheine-phosphate adenylyltransferase [EC:2.7.7.3]	1
KO:K00956	cysN	sulfate adenylyltransferase subunit 1 [EC:2.7.7.4]	1
KO:K00957	cysD	sulfate adenylyltransferase subunit 2 [EC:2.7.7.4]	1
KO:K00962	pnp, PNPT1	polyribonucleotide nucleotidyltransferase [EC:2.7.7.8]	1
KO:K00965	galT, GALT	UDPglucose--hexose-1-phosphate uridylyltransferase [EC:2.7.7.12]	1
KO:K00969	nadD	nicotinate-nucleotide adenylyltransferase [EC:2.7.7.18]	1
KO:K00970	pcnB	poly(A) polymerase [EC:2.7.7.19]	1
KO:K00971	manC, cpsB	mannose-1-phosphate guanylyltransferase [EC:2.7.7.13]	2
KO:K00973	rfbA, rmlA, rffH	glucose-1-phosphate thymidylyltransferase [EC:2.7.7.24]	2
KO:K00975	glgC	glucose-1-phosphate adenylyltransferase [EC:2.7.7.27]	1
KO:K00979	kdsB	3-deoxy-manno-octulosonate cytidylyltransferase (CMP-KDO synthetase) [EC:2.7.7.38]	1
KO:K00980	tagD	glycerol-3-phosphate cytidylyltransferase [EC:2.7.7.39]	1
KO:K00981	E2.7.7.41, CDS1, CDS2, cdsA	phosphatidate cytidylyltransferase [EC:2.7.7.41]	1
KO:K00992	murU	N-acetyl-alpha-D-muramate 1-phosphate uridylyltransferase [EC:2.7.7.99]	1
KO:K01000	mraY	phospho-N-acetylmuramoyl-pentapeptide-transferase [EC:2.7.8.13]	1
KO:K01011	TST, MPST, sseA	thiosulfate/3-mercaptopyruvate sulfurtransferase [EC:2.8.1.1 2.8.1.2]	1
KO:K01012	bioB	biotin synthase [EC:2.8.1.6]	1
KO:K01028	E2.8.3.5A, scoA	3-oxoacid CoA-transferase subunit A [EC:2.8.3.5]	1
KO:K01029	E2.8.3.5B, scoB	3-oxoacid CoA-transferase subunit B [EC:2.8.3.5]	1
KO:K01053	gnl, RGN	gluconolactonase [EC:3.1.1.17]	1
KO:K01056	PTH1, pth, spoVC	peptidyl-tRNA hydrolase, PTH1 family [EC:3.1.1.29]	1
KO:K01057	PGLS, pgl, devB	6-phosphogluconolactonase [EC:3.1.1.31]	1
KO:K01066	aes	acetyl esterase [EC:3.1.1.-]	3
KO:K01069	gloB, gloC, HAGH	hydroxyacylglutathione hydrolase [EC:3.1.2.6]	3
KO:K01077	E3.1.3.1, phoA, phoB	alkaline phosphatase [EC:3.1.3.1]	1
KO:K01081	E3.1.3.5	5'-nucleotidase [EC:3.1.3.5]	2
KO:K01083	E3.1.3.8	3-phytase [EC:3.1.3.8]	1
KO:K01089	hisB	imidazoleglycerol-phosphate dehydratase / histidinol-phosphatase [EC:4.2.1.19 3.1.3.15]	1
KO:K01091	gph	phosphoglycolate phosphatase [EC:3.1.3.18]	1
KO:K01104	E3.1.3.48	protein-tyrosine phosphatase [EC:3.1.3.48]	2
KO:K01114	plc	phospholipase C [EC:3.1.4.3]	1
KO:K01118	acpD, azoR	FMN-dependent NADH-azoreductase [EC:1.7.1.17]	2
KO:K01126	E3.1.4.46, glpQ, ugpQ	glycerophosphoryl diester phosphodiesterase [EC:3.1.4.46]	2
KO:K01129	dgt	dGTPase [EC:3.1.5.1]	1
KO:K01139	spoT	GTP diphosphokinase / guanosine-3',5'-bis(diphosphate) 3'-diphosphatase [EC:2.7.6.5 3.1.7.2]	1
KO:K01142	E3.1.11.2, xthA	exodeoxyribonuclease III [EC:3.1.11.2]	2
KO:K01159	ruvC	crossover junction endodeoxyribonuclease RuvC [EC:3.1.22.4]	1
KO:K01174	nuc	micrococcal nuclease [EC:3.1.31.1]	1
KO:K01175	ybfF	esterase [EC:3.1.-.-]	2
KO:K01176	AMY, amyA, malS	alpha-amylase [EC:3.2.1.1]	3
KO:K01179	E3.2.1.4	endoglucanase [EC:3.2.1.4]	2
KO:K01181	E3.2.1.8, xynA	endo-1,4-beta-xylanase [EC:3.2.1.8]	1
KO:K01192	E3.2.1.25, MANBA, manB	beta-mannosidase [EC:3.2.1.25]	1
KO:K01194	TREH, treA, treF	alpha,alpha-trehalase [EC:3.2.1.28]	1
KO:K01198	xynB	xylan 1,4-beta-xylosidase [EC:3.2.1.37]	2
KO:K01201	GBA, srfJ	glucosylceramidase [EC:3.2.1.45]	2
KO:K01206	FUCA	alpha-L-fucosidase [EC:3.2.1.51]	2
KO:K01207	nagZ	beta-N-acetylhexosaminidase [EC:3.2.1.52]	1
KO:K01209	abfA	alpha-L-arabinofuranosidase [EC:3.2.1.55]	1
KO:K01214	ISA, treX	isoamylase [EC:3.2.1.68]	1
KO:K01235	aguA	alpha-glucuronidase [EC:3.2.1.139]	1
KO:K01243	mtnN, mtn, pfs	adenosylhomocysteine nucleosidase [EC:3.2.2.9]	1
KO:K01246	tag	DNA-3-methyladenine glycosylase I [EC:3.2.2.20]	2
KO:K01251	E3.3.1.1, ahcY	adenosylhomocysteinase [EC:3.3.1.1]	1
KO:K01255	CARP, pepA	leucyl aminopeptidase [EC:3.4.11.1]	1
KO:K01256	pepN	aminopeptidase N [EC:3.4.11.2]	1
KO:K01258	pepT	tripeptide aminopeptidase [EC:3.4.11.4]	1
KO:K01259	pip	proline iminopeptidase [EC:3.4.11.5]	2
KO:K01262	pepP	Xaa-Pro aminopeptidase [EC:3.4.11.9]	1
KO:K01265	map	methionyl aminopeptidase [EC:3.4.11.18]	2
KO:K01270	pepD	dipeptidase D [EC:3.4.13.-]	1
KO:K01273	DPEP	membrane dipeptidase [EC:3.4.13.19]	1
KO:K01278	DPP4, CD26	dipeptidyl-peptidase 4 [EC:3.4.14.5]	2
KO:K01284	dcp	peptidyl-dipeptidase Dcp [EC:3.4.15.5]	2
KO:K01286	E3.4.16.4	D-alanyl-D-alanine carboxypeptidase [EC:3.4.16.4]	3
KO:K01297	ldcA	muramoyltetrapeptide carboxypeptidase [EC:3.4.17.13]	1
KO:K01302	CPQ	carboxypeptidase Q [EC:3.4.17.-]	4
KO:K01318	sspA	glutamyl endopeptidase [EC:3.4.21.19]	1
KO:K01322	PREP	prolyl oligopeptidase [EC:3.4.21.26]	3
KO:K01338	lon	ATP-dependent Lon protease [EC:3.4.21.53]	1
KO:K01354	ptrB	oligopeptidase B [EC:3.4.21.83]	1
KO:K01358	clpP, CLPP	ATP-dependent Clp protease, protease subunit [EC:3.4.21.92]	1
KO:K01372	BLMH, pepC	bleomycin hydrolase [EC:3.4.22.40]	1
KO:K01400	nprE	bacillolysin [EC:3.4.24.28]	2
KO:K01409	KAE1, tsaD, QRI7	N6-L-threonylcarbamoyladenine synthase [EC:2.3.1.234]	1
KO:K01417	MEP	extracellular elastinolytic metalloproteinase [EC:3.4.24.-]	2
KO:K01420	fnr	CRP/FNR family transcriptional regulator, anaerobic regulatory protein	3
KO:K01424	E3.5.1.1, ansA, ansB	L-asparaginase [EC:3.5.1.1]	2
KO:K01425	glsA, GLS	glutaminase [EC:3.5.1.2]	1
KO:K01438	argE	acetylornithine deacetylase [EC:3.5.1.16]	1
KO:K01444	AGA, aspG	N4-(beta-N-acetylglucosaminyl)-L-asparaginase [EC:3.5.1.26]	1
KO:K01447	xlyAB	N-acetylmuramoyl-L-alanine amidase [EC:3.5.1.28]	1
KO:K01448	amiABC	N-acetylmuramoyl-L-alanine amidase [EC:3.5.1.28]	2
KO:K01462	PDF, def	peptide deformylase [EC:3.5.1.88]	2
KO:K01463	bshB1	N-acetylglucosamine malate deacetylase 1 [EC:3.5.1.-]	1
KO:K01465	URA4, pyrC	dihydroorotase [EC:3.5.2.3]	1
KO:K01468	hutI, AMDHD1	imidazolonepropionase [EC:3.5.2.7]	1
KO:K01476	E3.5.3.1, rocF, arg	arginase [EC:3.5.3.1]	1
KO:K01479	hutG	formiminoglutamase [EC:3.5.3.8]	1
KO:K01480	speB	agmatinase [EC:3.5.3.11]	1
KO:K01489	cdd, CDA	cytidine deaminase [EC:3.5.4.5]	1
KO:K01491	folD	methylenetetrahydrofolate dehydrogenase (NADP+) / methenyltetrahydrofolate cyclohydrolase [EC:1.5.1.5 3.5.4.9]	1
KO:K01493	comEB	dCMP deaminase [EC:3.5.4.12]	1
KO:K01495	GCH1, folE	GTP cyclohydrolase IA [EC:3.5.4.16]	1
KO:K01497	ribA, RIB1	GTP cyclohydrolase II [EC:3.5.4.25]	1
KO:K01505	E3.5.99.7	1-aminocyclopropane-1-carboxylate deaminase [EC:3.5.99.7]	1
KO:K01507	ppa	inorganic pyrophosphatase [EC:3.6.1.1]	1
KO:K01524	ppx-gppA	exopolyphosphatase / guanosine-5'-triphosphate,3'-diphosphate pyrophosphatase [EC:3.6.1.11 3.6.1.40]	1
KO:K01534	zntA	Zn2+/Cd2+-exporting ATPase [EC:7.2.2.12 7.2.2.21]	1
KO:K01546	kdpA	potassium-transporting ATPase potassium-binding subunit	1
KO:K01547	kdpB	potassium-transporting ATPase ATP-binding subunit [EC:7.2.2.6]	1
KO:K01548	kdpC	potassium-transporting ATPase KdpC subunit	1
KO:K01555	FAH, fahA	fumarylacetoacetase [EC:3.7.1.2]	1
KO:K01560	E3.8.1.2	2-haloacid dehalogenase [EC:3.8.1.2]	1
KO:K01569	oxdD	oxalate decarboxylase [EC:4.1.1.2]	1
KO:K01575	alsD, budA, aldC	acetolactate decarboxylase [EC:4.1.1.5]	1
KO:K01579	panD	aspartate 1-decarboxylase [EC:4.1.1.11]	1
KO:K01585	speA	arginine decarboxylase [EC:4.1.1.19]	1
KO:K01586	lysA	diaminopimelate decarboxylase [EC:4.1.1.20]	1
KO:K01588	purE	5-(carboxyamino)imidazole ribonucleotide mutase [EC:5.4.99.18]	1
KO:K01589	purK	5-(carboxyamino)imidazole ribonucleotide synthase [EC:6.3.4.18]	1
KO:K01595	ppc	phosphoenolpyruvate carboxylase [EC:4.1.1.31]	1
KO:K01597	MVD, mvaD	diphosphomevalonate decarboxylase [EC:4.1.1.33]	1
KO:K01599	hemE, UROD	uroporphyrinogen decarboxylase [EC:4.1.1.37]	1
KO:K01609	trpC	indole-3-glycerol phosphate synthase [EC:4.1.1.48]	1
KO:K01610	E4.1.1.49, pckA	phosphoenolpyruvate carboxykinase (ATP) [EC:4.1.1.49]	1
KO:K01613	psd, PISD	phosphatidylserine decarboxylase [EC:4.1.1.65]	1
KO:K01619	deoC, DERA	deoxyribose-phosphate aldolase [EC:4.1.2.4]	1
KO:K01620	ltaE	threonine aldolase [EC:4.1.2.48]	1
KO:K01624	FBA, fbaA	fructose-bisphosphate aldolase, class II [EC:4.1.2.13]	1
KO:K01625	eda	2-dehydro-3-deoxyphosphogluconate aldolase / (4S)-4-hydroxy-2-oxoglutarate aldolase [EC:4.1.2.14 4.1.3.42]	1
KO:K01627	kdsA	2-dehydro-3-deoxyphosphooctonate aldolase (KDO 8-P synthase) [EC:2.5.1.55]	1
KO:K01633	folB	7,8-dihydroneopterin aldolase/epimerase/oxygenase [EC:4.1.2.25 5.1.99.8 1.13.11.81]	1
KO:K01637	E4.1.3.1, aceA	isocitrate lyase [EC:4.1.3.1]	1
KO:K01638	aceB, glcB	malate synthase [EC:2.3.3.9]	1
KO:K01640	E4.1.3.4, HMGCL, hmgL	hydroxymethylglutaryl-CoA lyase [EC:4.1.3.4]	1
KO:K01641	E2.3.3.10	hydroxymethylglutaryl-CoA synthase [EC:2.3.3.10]	1
KO:K01647	CS, gltA	citrate synthase [EC:2.3.3.1]	1
KO:K01649	leuA, IMS	2-isopropylmalate synthase [EC:2.3.3.13]	1
KO:K01652	E2.2.1.6L, ilvB, ilvG, ilvI	acetolactate synthase I/II/III large subunit [EC:2.2.1.6]	1
KO:K01653	E2.2.1.6S, ilvH, ilvN	acetolactate synthase I/III small subunit [EC:2.2.1.6]	1
KO:K01657	trpE	anthranilate synthase component I [EC:4.1.3.27]	1
KO:K01658	trpG	anthranilate synthase component II [EC:4.1.3.27]	1
KO:K01661	menB	naphthoate synthase [EC:4.1.3.36]	1
KO:K01665	pabB	para-aminobenzoate synthetase component I [EC:2.6.1.85]	1
KO:K01668	E4.1.99.2	tyrosine phenol-lyase [EC:4.1.99.2]	1
KO:K01669	phrB	deoxyribodipyrimidine photo-lyase [EC:4.1.99.3]	1
KO:K01673	cynT, can	carbonic anhydrase [EC:4.2.1.1]	2
KO:K01676	E4.2.1.2A, fumA, fumB	fumarate hydratase, class I [EC:4.2.1.2]	1
KO:K01679	E4.2.1.2B, fumC, FH	fumarate hydratase, class II [EC:4.2.1.2]	1
KO:K01681	ACO, acnA	aconitate hydratase [EC:4.2.1.3]	1
KO:K01682	acnB	aconitate hydratase 2 / 2-methylisocitrate dehydratase [EC:4.2.1.3 4.2.1.99]	1
KO:K01686	uxuA	mannonate dehydratase [EC:4.2.1.8]	1
KO:K01687	ilvD	dihydroxy-acid dehydratase [EC:4.2.1.9]	1
KO:K01689	ENO, eno	enolase [EC:4.2.1.11]	1
KO:K01695	trpA	tryptophan synthase alpha chain [EC:4.2.1.20]	1
KO:K01696	trpB	tryptophan synthase beta chain [EC:4.2.1.20]	1
KO:K01697	CBS	cystathionine beta-synthase [EC:4.2.1.22]	2
KO:K01698	hemB, ALAD	porphobilinogen synthase [EC:4.2.1.24]	1
KO:K01703	leuC, IPMI-L	3-isopropylmalate/(R)-2-methylmalate dehydratase large subunit [EC:4.2.1.33 4.2.1.35]	1
KO:K01704	leuD, IPMI-S	3-isopropylmalate/(R)-2-methylmalate dehydratase small subunit [EC:4.2.1.33 4.2.1.35]	1
KO:K01710	rfbB, rmlB, rffG	dTDP-glucose 4,6-dehydratase [EC:4.2.1.46]	1
KO:K01711	gmd, GMDS	GDPmannose 4,6-dehydratase [EC:4.2.1.47]	1
KO:K01712	hutU, UROC1	urocanate hydratase [EC:4.2.1.49]	1
KO:K01714	dapA	4-hydroxy-tetrahydrodipicolinate synthase [EC:4.3.3.7]	1
KO:K01715	crt	enoyl-CoA hydratase [EC:4.2.1.17]	1
KO:K01719	hemD, UROS	uroporphyrinogen-III synthase [EC:4.2.1.75]	2
KO:K01733	thrC	threonine synthase [EC:4.2.3.1]	1
KO:K01735	aroB	3-dehydroquinate synthase [EC:4.2.3.4]	1
KO:K01736	aroC	chorismate synthase [EC:4.2.3.5]	1
KO:K01737	queD, ptpS, PTS	6-pyruvoyltetrahydropterin/6-carboxytetrahydropterin synthase [EC:4.2.3.12 4.1.2.50]	1
KO:K01738	cysK	cysteine synthase [EC:2.5.1.47]	1
KO:K01744	aspA	aspartate ammonia-lyase [EC:4.3.1.1]	1
KO:K01745	hutH, HAL	histidine ammonia-lyase [EC:4.3.1.3]	2
KO:K01749	hemC, HMBS	hydroxymethylbilane synthase [EC:2.5.1.61]	1
KO:K01752	E4.3.1.17, sdaA, sdaB, tdcG	L-serine dehydratase [EC:4.3.1.17]	1
KO:K01754	E4.3.1.19, ilvA, tdcB	threonine dehydratase [EC:4.3.1.19]	1
KO:K01755	argH, ASL	argininosuccinate lyase [EC:4.3.2.1]	1
KO:K01756	purB, ADSL	adenylosuccinate lyase [EC:4.3.2.2]	1
KO:K01758	CTH	cystathionine gamma-lyase [EC:4.4.1.1]	1
KO:K01759	GLO1, gloA	lactoylglutathione lyase [EC:4.4.1.5]	4
KO:K01761	E4.4.1.11	methionine-gamma-lyase [EC:4.4.1.11]	1
KO:K01772	hemH, FECH	protoporphyrin/coproporphyrin ferrochelatase [EC:4.99.1.1 4.99.1.9]	1
KO:K01776	murI	glutamate racemase [EC:5.1.1.3]	1
KO:K01778	dapF	diaminopimelate epimerase [EC:5.1.1.7]	1
KO:K01779	racD	aspartate racemase [EC:5.1.1.13]	2
KO:K01783	rpe, RPE	ribulose-phosphate 3-epimerase [EC:5.1.3.1]	1
KO:K01784	galE, GALE	UDP-glucose 4-epimerase [EC:5.1.3.2]	1
KO:K01785	galM, GALM	aldose 1-epimerase [EC:5.1.3.3]	1
KO:K01790	rfbC, rmlC	dTDP-4-dehydrorhamnose 3,5-epimerase [EC:5.1.3.13]	1
KO:K01798	alr-murF	Alr-MurF fusion protein [EC:5.1.1.1 6.3.2.10]	1
KO:K01803	TPI, tpiA	triosephosphate isomerase (TIM) [EC:5.3.1.1]	1
KO:K01804	araA	L-arabinose isomerase [EC:5.3.1.4]	1
KO:K01805	xylA	xylose isomerase [EC:5.3.1.5]	1
KO:K01808	rpiB	ribose 5-phosphate isomerase B [EC:5.3.1.6]	1
KO:K01809	manA, MPI	mannose-6-phosphate isomerase [EC:5.3.1.8]	1
KO:K01810	GPI, pgi	glucose-6-phosphate isomerase [EC:5.3.1.9]	1
KO:K01811	xylS, yicI	alpha-D-xyloside xylohydrolase [EC:3.2.1.177]	1
KO:K01812	uxaC	glucuronate isomerase [EC:5.3.1.12]	1
KO:K01814	hisA	phosphoribosylformimino-5-aminoimidazole carboxamide ribotide isomerase [EC:5.3.1.16]	1
KO:K01817	trpF	phosphoribosylanthranilate isomerase [EC:5.3.1.24]	1
KO:K01823	idi, IDI	isopentenyl-diphosphate Delta-isomerase [EC:5.3.3.2]	1
KO:K01835	pgm	phosphoglucomutase [EC:5.4.2.2]	1
KO:K01840	manB	phosphomannomutase [EC:5.4.2.8]	1
KO:K01845	hemL	glutamate-1-semialdehyde 2,1-aminomutase [EC:5.4.3.8]	1
KO:K01847	MUT	methylmalonyl-CoA mutase [EC:5.4.99.2]	2
KO:K01866	YARS, tyrS	tyrosyl-tRNA synthetase [EC:6.1.1.1]	2
KO:K01867	WARS, trpS	tryptophanyl-tRNA synthetase [EC:6.1.1.2]	1
KO:K01868	TARS, thrS	threonyl-tRNA synthetase [EC:6.1.1.3]	1
KO:K01869	LARS, leuS	leucyl-tRNA synthetase [EC:6.1.1.4]	1
KO:K01870	IARS, ileS	isoleucyl-tRNA synthetase [EC:6.1.1.5]	1
KO:K01872	AARS, alaS	alanyl-tRNA synthetase [EC:6.1.1.7]	1
KO:K01873	VARS, valS	valyl-tRNA synthetase [EC:6.1.1.9]	1
KO:K01874	MARS, metG	methionyl-tRNA synthetase [EC:6.1.1.10]	1
KO:K01875	SARS, serS	seryl-tRNA synthetase [EC:6.1.1.11]	1
KO:K01876	DARS2, aspS	aspartyl-tRNA synthetase [EC:6.1.1.12]	1
KO:K01880	GARS, glyS1	glycyl-tRNA synthetase [EC:6.1.1.14]	1
KO:K01881	PARS, proS	prolyl-tRNA synthetase [EC:6.1.1.15]	1
KO:K01883	CARS, cysS	cysteinyl-tRNA synthetase [EC:6.1.1.16]	1
KO:K01886	QARS, glnS	glutaminyl-tRNA synthetase [EC:6.1.1.18]	1
KO:K01887	RARS, argS	arginyl-tRNA synthetase [EC:6.1.1.19]	1
KO:K01889	FARSA, pheS	phenylalanyl-tRNA synthetase alpha chain [EC:6.1.1.20]	1
KO:K01890	FARSB, pheT	phenylalanyl-tRNA synthetase beta chain [EC:6.1.1.20]	1
KO:K01892	HARS, hisS	histidyl-tRNA synthetase [EC:6.1.1.21]	1
KO:K01893	NARS, asnS	asparaginyl-tRNA synthetase [EC:6.1.1.22]	1
KO:K01895	ACSS1_2, acs	acetyl-CoA synthetase [EC:6.2.1.1]	1
KO:K01897	ACSL, fadD	long-chain acyl-CoA synthetase [EC:6.2.1.3]	3
KO:K01902	sucD	succinyl-CoA synthetase alpha subunit [EC:6.2.1.5]	1
KO:K01903	sucC	succinyl-CoA synthetase beta subunit [EC:6.2.1.5]	1
KO:K01908	ACSS3, prpE	propionyl-CoA synthetase [EC:6.2.1.17]	1
KO:K01911	menE	o-succinylbenzoate---CoA ligase [EC:6.2.1.26]	1
KO:K01912	paaK	phenylacetate-CoA ligase [EC:6.2.1.30]	2
KO:K01915	glnA, GLUL	glutamine synthetase [EC:6.3.1.2]	1
KO:K01916	nadE	NAD+ synthase [EC:6.3.1.5]	1
KO:K01918	panC	pantoate--beta-alanine ligase [EC:6.3.2.1]	1
KO:K01921	ddl	D-alanine-D-alanine ligase [EC:6.3.2.4]	1
KO:K01923	purC	phosphoribosylaminoimidazole-succinocarboxamide synthase [EC:6.3.2.6]	1
KO:K01924	murC	UDP-N-acetylmuramate--alanine ligase [EC:6.3.2.8]	1
KO:K01925	murD	UDP-N-acetylmuramoylalanine--D-glutamate ligase [EC:6.3.2.9]	1
KO:K01928	murE	UDP-N-acetylmuramoyl-L-alanyl-D-glutamate--2,6-diaminopimelate ligase [EC:6.3.2.13]	1
KO:K01929	murF	UDP-N-acetylmuramoyl-tripeptide--D-alanyl-D-alanine ligase [EC:6.3.2.10]	1
KO:K01933	purM	phosphoribosylformylglycinamidine cyclo-ligase [EC:6.3.3.1]	1
KO:K01934	MTHFS	5-formyltetrahydrofolate cyclo-ligase [EC:6.3.3.2]	1
KO:K01935	bioD	dethiobiotin synthetase [EC:6.3.3.3]	1
KO:K01937	pyrG, CTPS	CTP synthase [EC:6.3.4.2]	1
KO:K01939	purA, ADSS	adenylosuccinate synthase [EC:6.3.4.4]	2
KO:K01940	argG, ASS1	argininosuccinate synthase [EC:6.3.4.5]	1
KO:K01945	purD	phosphoribosylamine---glycine ligase [EC:6.3.4.13]	1
KO:K01951	guaA, GMPS	GMP synthase (glutamine-hydrolysing) [EC:6.3.5.2]	1
KO:K01952	PFAS, purL	phosphoribosylformylglycinamidine synthase [EC:6.3.5.3]	1
KO:K01953	asnB, ASNS	asparagine synthase (glutamine-hydrolysing) [EC:6.3.5.4]	2
KO:K01955	carB, CPA2	carbamoyl-phosphate synthase large subunit [EC:6.3.5.5]	1
KO:K01956	carA, CPA1	carbamoyl-phosphate synthase small subunit [EC:6.3.5.5]	1
KO:K01961	accC	acetyl-CoA carboxylase, biotin carboxylase subunit [EC:6.4.1.2 6.3.4.14]	1
KO:K01962	accA	acetyl-CoA carboxylase carboxyl transferase subunit alpha [EC:6.4.1.2 2.1.3.15]	1
KO:K01963	accD	acetyl-CoA carboxylase carboxyl transferase subunit beta [EC:6.4.1.2 2.1.3.15]	1
KO:K01969	E6.4.1.4B	3-methylcrotonyl-CoA carboxylase beta subunit [EC:6.4.1.4]	1
KO:K01971	ligD	bifunctional non-homologous end joining protein LigD [EC:6.5.1.1]	2
KO:K01972	E6.5.1.2, ligA, ligB	DNA ligase (NAD+) [EC:6.5.1.2]	1
KO:K01990	ABC-2.A	ABC-2 type transport system ATP-binding protein	5
KO:K01991	wza, gfcE	polysaccharide biosynthesis/export protein	3
KO:K01992	ABC-2.P	ABC-2 type transport system permease protein	7
KO:K01993	ABC-2.TX	HlyD family secretion protein	1
KO:K02000	proV	glycine betaine/proline transport system ATP-binding protein [EC:7.6.2.9]	1
KO:K02001	proW	glycine betaine/proline transport system permease protein	1
KO:K02002	proX	glycine betaine/proline transport system substrate-binding protein	1
KO:K02003	ABC.CD.A	putative ABC transport system ATP-binding protein	1
KO:K02004	ABC.CD.P	putative ABC transport system permease protein	2
KO:K02005	ABC.CD.TX	HlyD family secretion protein	1
KO:K02010	afuC, fbpC	iron(III) transport system ATP-binding protein [EC:7.2.2.7]	1
KO:K02013	ABC.FEV.A	iron complex transport system ATP-binding protein [EC:7.2.2.-]	2
KO:K02014	TC.FEV.OM	iron complex outermembrane recepter protein	19
KO:K02015	ABC.FEV.P	iron complex transport system permease protein	2
KO:K02016	ABC.FEV.S	iron complex transport system substrate-binding protein	2
KO:K02024	lamB	maltoporin	1
KO:K02040	pstS	phosphate transport system substrate-binding protein	1
KO:K02065	mlaF, linL, mkl	phospholipid/cholesterol/gamma-HCH transport system ATP-binding protein	1
KO:K02066	mlaE, linK	phospholipid/cholesterol/gamma-HCH transport system permease protein	1
KO:K02067	mlaD, linM	phospholipid/cholesterol/gamma-HCH transport system substrate-binding protein	1
KO:K02071	metN	D-methionine transport system ATP-binding protein	1
KO:K02072	metI	D-methionine transport system permease protein	1
KO:K02073	metQ	D-methionine transport system substrate-binding protein	1
KO:K02078	acpP	acyl carrier protein	6
KO:K02081	agaR	DeoR family transcriptional regulator, aga operon transcriptional repressor	1
KO:K02108	ATPF0A, atpB	F-type H+-transporting ATPase subunit a	1
KO:K02109	ATPF0B, atpF	F-type H+-transporting ATPase subunit b	1
KO:K02110	ATPF0C, atpE	F-type H+-transporting ATPase subunit c	1
KO:K02111	ATPF1A, atpA	F-type H+/Na+-transporting ATPase subunit alpha [EC:7.1.2.2 7.2.2.1]	1
KO:K02112	ATPF1B, atpD	F-type H+/Na+-transporting ATPase subunit beta [EC:7.1.2.2 7.2.2.1]	1
KO:K02113	ATPF1D, atpH	F-type H+-transporting ATPase subunit delta	1
KO:K02114	ATPF1E, atpC	F-type H+-transporting ATPase subunit epsilon	1
KO:K02115	ATPF1G, atpG	F-type H+-transporting ATPase subunit gamma	1
KO:K02160	accB, bccP	acetyl-CoA carboxylase biotin carboxyl carrier protein	1
KO:K02171	blaI	BlaI family transcriptional regulator, penicillinase repressor	3
KO:K02172	blaR1	bla regulator protein blaR1	1
KO:K02217	ftnA, ftn	ferritin [EC:1.16.3.2]	2
KO:K02226	cobC, phpB	alpha-ribazole phosphatase [EC:3.1.3.73]	1
KO:K02233	E2.7.8.26, cobS, cobV	adenosylcobinamide-GDP ribazoletransferase [EC:2.7.8.26]	1
KO:K02238	comEC	competence protein ComEC	1
KO:K02242	comFC	competence protein ComFC	1
KO:K02291	crtB	15-cis-phytoene synthase [EC:2.5.1.32]	1
KO:K02302	cysG	uroporphyrin-III C-methyltransferase / precorrin-2 dehydrogenase / sirohydrochlorin ferrochelatase [EC:2.1.1.107 1.3.1.76 4.99.1.4]	1
KO:K02313	dnaA	chromosomal replication initiator protein	1
KO:K02314	dnaB	replicative DNA helicase [EC:3.6.4.12]	1
KO:K02316	dnaG	DNA primase [EC:2.7.7.101]	1
KO:K02335	polA	DNA polymerase I [EC:2.7.7.7]	1
KO:K02337	dnaE	DNA polymerase III subunit alpha [EC:2.7.7.7]	1
KO:K02338	dnaN	DNA polymerase III subunit beta [EC:2.7.7.7]	1
KO:K02340	holA	DNA polymerase III subunit delta [EC:2.7.7.7]	1
KO:K02341	holB	DNA polymerase III subunit delta' [EC:2.7.7.7]	1
KO:K02342	dnaQ	DNA polymerase III subunit epsilon [EC:2.7.7.7]	3
KO:K02343	dnaX	DNA polymerase III subunit gamma/tau [EC:2.7.7.7]	1
KO:K02346	dinB	DNA polymerase IV [EC:2.7.7.7]	2
KO:K02348	elaA	ElaA protein	1
KO:K02355	fusA, GFM, EFG	elongation factor G	2
KO:K02356	efp	elongation factor P	1
KO:K02357	tsf, TSFM	elongation factor Ts	1
KO:K02358	tuf, TUFM	elongation factor Tu	1
KO:K02361	entC	isochorismate synthase [EC:5.4.4.2]	1
KO:K02371	fabK	enoyl-[acyl-carrier protein] reductase II [EC:1.3.1.9]	1
KO:K02372	fabZ	3-hydroxyacyl-[acyl-carrier-protein] dehydratase [EC:4.2.1.59]	3
KO:K02377	TSTA3, fcl	GDP-L-fucose synthase [EC:1.1.1.271]	1
KO:K02426	sufE	cysteine desulfuration protein SufE	1
KO:K02428	rdgB	XTP/dITP diphosphohydrolase [EC:3.6.1.66]	2
KO:K02429	fucP	MFS transporter, FHS family, L-fucose permease	3
KO:K02437	gcvH, GCSH	glycine cleavage system H protein	1
KO:K02440	GLPF	glycerol uptake facilitator protein	1
KO:K02469	gyrA	DNA gyrase subunit A [EC:5.6.2.2]	1
KO:K02470	gyrB	DNA gyrase subunit B [EC:5.6.2.2]	1
KO:K02473	wbpP	UDP-N-acetylglucosamine/UDP-N-acetylgalactosamine 4-epimerase [EC:5.1.3.7 5.1.3.-]	1
KO:K02474	wbpO	UDP-N-acetyl-D-glucosamine/UDP-N-acetyl-D-galactosamine dehydrogenase [EC:1.1.1.136 1.1.1.-]	2
KO:K02477	K02477	two-component system, LytTR family, response regulator	2
KO:K02478	K02478	two-component system, LytTR family, sensor kinase [EC:2.7.13.3]	6
KO:K02480	K02480	two-component system, NarL family, sensor kinase [EC:2.7.13.3]	4
KO:K02481	flgR	two-component system, NtrC family, response regulator	1
KO:K02483	K02483	two-component system, OmpR family, response regulator	1
KO:K02492	hemA	glutamyl-tRNA reductase [EC:1.2.1.70]	1
KO:K02493	hemK, prmC, HEMK	release factor glutamine methyltransferase [EC:2.1.1.297]	1
KO:K02495	hemN, hemZ	oxygen-independent coproporphyrinogen III oxidase [EC:1.3.98.3]	2
KO:K02500	hisF	imidazole glycerol-phosphate synthase subunit HisF [EC:4.3.2.10]	1
KO:K02501	hisH	imidazole glycerol-phosphate synthase subunit HisH [EC:4.3.2.10]	1
KO:K02503	HINT1, hinT, hit	histidine triad (HIT) family protein	1
KO:K02508	hpaA	AraC family transcriptional regulator, 4-hydroxyphenylacetate 3-monooxygenase operon regulatory protein	1
KO:K02517	lpxL, htrB	Kdo2-lipid IVA lauroyltransferase/acyltransferase [EC:2.3.1.241 2.3.1.-]	1
KO:K02518	infA	translation initiation factor IF-1	1
KO:K02519	infB, MTIF2	translation initiation factor IF-2	1
KO:K02520	infC, MTIF3	translation initiation factor IF-3	1
KO:K02523	ispB	octaprenyl-diphosphate synthase [EC:2.5.1.90]	1
KO:K02527	kdtA, waaA	3-deoxy-D-manno-octulosonic-acid transferase [EC:2.4.99.12 2.4.99.13 2.4.99.14 2.4.99.15]	1
KO:K02528	ksgA	16S rRNA (adenine1518-N6/adenine1519-N6)-dimethyltransferase [EC:2.1.1.182]	1
KO:K02529	lacI, galR	LacI family transcriptional regulator	1
KO:K02536	lpxD	UDP-3-O-[3-hydroxymyristoyl] glucosamine N-acyltransferase [EC:2.3.1.191]	2
KO:K02548	menA	1,4-dihydroxy-2-naphthoate polyprenyltransferase [EC:2.5.1.74]	1
KO:K02551	menD	2-succinyl-5-enolpyruvyl-6-hydroxy-3-cyclohexene-1-carboxylate synthase [EC:2.2.1.9]	1
KO:K02557	motB	chemotaxis protein MotB	1
KO:K02558	mpl	UDP-N-acetylmuramate: L-alanyl-gamma-D-glutamyl-meso-diaminopimelate ligase [EC:6.3.2.45]	1
KO:K02563	murG	UDP-N-acetylglucosamine--N-acetylmuramyl-(pentapeptide) pyrophosphoryl-undecaprenol N-acetylglucosamine transferase [EC:2.4.1.227]	1
KO:K02600	nusA	transcription termination/antitermination protein NusA	1
KO:K02601	nusG	transcription termination/antitermination protein NusG	1
KO:K02609	paaA	ring-1,2-phenylacetyl-CoA epoxidase subunit PaaA [EC:1.14.13.149]	1
KO:K02610	paaB	ring-1,2-phenylacetyl-CoA epoxidase subunit PaaB	1
KO:K02611	paaC	ring-1,2-phenylacetyl-CoA epoxidase subunit PaaC [EC:1.14.13.149]	1
KO:K02612	paaD	ring-1,2-phenylacetyl-CoA epoxidase subunit PaaD	1
KO:K02613	paaE	ring-1,2-phenylacetyl-CoA epoxidase subunit PaaE	2
KO:K02614	paaI	acyl-CoA thioesterase [EC:3.1.2.-]	1
KO:K02617	paaY	phenylacetic acid degradation protein	1
KO:K02618	paaZ	oxepin-CoA hydrolase / 3-oxo-5,6-dehydrosuberyl-CoA semialdehyde dehydrogenase [EC:3.3.2.12 1.2.1.91]	1
KO:K02619	pabC	4-amino-4-deoxychorismate lyase [EC:4.1.3.38]	1
KO:K02621	parC	topoisomerase IV subunit A [EC:5.6.2.2]	1
KO:K02622	parE	topoisomerase IV subunit B [EC:5.6.2.2]	1
KO:K02687	prmA	ribosomal protein L11 methyltransferase [EC:2.1.1.-]	1
KO:K02742	sprT	SprT protein	1
KO:K02834	rbfA	ribosome-binding factor A	1
KO:K02835	prfA, MTRF1, MRF1	peptide chain release factor 1	1
KO:K02836	prfB	peptide chain release factor 2	1
KO:K02837	prfC	peptide chain release factor 3	1
KO:K02838	frr, MRRF, RRF	ribosome recycling factor	1
KO:K02839	prfH	peptide chain release factor	1
KO:K02849	waaQ, rfaQ	heptosyltransferase III [EC:2.4.-.-]	1
KO:K02851	wecA, tagO, rfe	UDP-GlcNAc:undecaprenyl-phosphate/decaprenyl-phosphate GlcNAc-1-phosphate transferase [EC:2.7.8.33 2.7.8.35]	1
KO:K02855	rhaS	AraC family transcriptional regulator, L-rhamnose operon regulatory protein RhaS	1
KO:K02858	ribB, RIB3	3,4-dihydroxy 2-butanone 4-phosphate synthase [EC:4.1.99.12]	1
KO:K02860	rimM	16S rRNA processing protein RimM	1
KO:K02863	RP-L1, MRPL1, rplA	large subunit ribosomal protein L1	1
KO:K02864	RP-L10, MRPL10, rplJ	large subunit ribosomal protein L10	1
KO:K02867	RP-L11, MRPL11, rplK	large subunit ribosomal protein L11	1
KO:K02871	RP-L13, MRPL13, rplM	large subunit ribosomal protein L13	1
KO:K02874	RP-L14, MRPL14, rplN	large subunit ribosomal protein L14	1
KO:K02876	RP-L15, MRPL15, rplO	large subunit ribosomal protein L15	1
KO:K02878	RP-L16, MRPL16, rplP	large subunit ribosomal protein L16	1
KO:K02879	RP-L17, MRPL17, rplQ	large subunit ribosomal protein L17	1
KO:K02881	RP-L18, MRPL18, rplR	large subunit ribosomal protein L18	1
KO:K02884	RP-L19, MRPL19, rplS	large subunit ribosomal protein L19	1
KO:K02886	RP-L2, MRPL2, rplB	large subunit ribosomal protein L2	1
KO:K02887	RP-L20, MRPL20, rplT	large subunit ribosomal protein L20	1
KO:K02888	RP-L21, MRPL21, rplU	large subunit ribosomal protein L21	1
KO:K02890	RP-L22, MRPL22, rplV	large subunit ribosomal protein L22	1
KO:K02892	RP-L23, MRPL23, rplW	large subunit ribosomal protein L23	1
KO:K02895	RP-L24, MRPL24, rplX	large subunit ribosomal protein L24	1
KO:K02897	RP-L25, rplY	large subunit ribosomal protein L25	1
KO:K02899	RP-L27, MRPL27, rpmA	large subunit ribosomal protein L27	1
KO:K02902	RP-L28, MRPL28, rpmB	large subunit ribosomal protein L28	1
KO:K02904	RP-L29, rpmC	large subunit ribosomal protein L29	1
KO:K02906	RP-L3, MRPL3, rplC	large subunit ribosomal protein L3	1
KO:K02907	RP-L30, MRPL30, rpmD	large subunit ribosomal protein L30	1
KO:K02909	RP-L31, rpmE	large subunit ribosomal protein L31	1
KO:K02911	RP-L32, MRPL32, rpmF	large subunit ribosomal protein L32	1
KO:K02913	RP-L33, MRPL33, rpmG	large subunit ribosomal protein L33	1
KO:K02914	RP-L34, MRPL34, rpmH	large subunit ribosomal protein L34	1
KO:K02916	RP-L35, MRPL35, rpmI	large subunit ribosomal protein L35	1
KO:K02926	RP-L4, MRPL4, rplD	large subunit ribosomal protein L4	1
KO:K02931	RP-L5, MRPL5, rplE	large subunit ribosomal protein L5	1
KO:K02933	RP-L6, MRPL6, rplF	large subunit ribosomal protein L6	1
KO:K02935	RP-L7, MRPL12, rplL	large subunit ribosomal protein L7/L12	1
KO:K02939	RP-L9, MRPL9, rplI	large subunit ribosomal protein L9	1
KO:K02945	RP-S1, rpsA	small subunit ribosomal protein S1	1
KO:K02946	RP-S10, MRPS10, rpsJ	small subunit ribosomal protein S10	1
KO:K02948	RP-S11, MRPS11, rpsK	small subunit ribosomal protein S11	1
KO:K02950	RP-S12, MRPS12, rpsL	small subunit ribosomal protein S12	1
KO:K02952	RP-S13, rpsM	small subunit ribosomal protein S13	1
KO:K02954	RP-S14, MRPS14, rpsN	small subunit ribosomal protein S14	1
KO:K02956	RP-S15, MRPS15, rpsO	small subunit ribosomal protein S15	1
KO:K02959	RP-S16, MRPS16, rpsP	small subunit ribosomal protein S16	1
KO:K02961	RP-S17, MRPS17, rpsQ	small subunit ribosomal protein S17	1
KO:K02963	RP-S18, MRPS18, rpsR	small subunit ribosomal protein S18	1
KO:K02965	RP-S19, rpsS	small subunit ribosomal protein S19	1
KO:K02967	RP-S2, MRPS2, rpsB	small subunit ribosomal protein S2	1
KO:K02968	RP-S20, rpsT	small subunit ribosomal protein S20	1
KO:K02970	RP-S21, MRPS21, rpsU	small subunit ribosomal protein S21	1
KO:K02982	RP-S3, rpsC	small subunit ribosomal protein S3	1
KO:K02986	RP-S4, rpsD	small subunit ribosomal protein S4	1
KO:K02988	RP-S5, MRPS5, rpsE	small subunit ribosomal protein S5	1
KO:K02990	RP-S6, MRPS6, rpsF	small subunit ribosomal protein S6	1
KO:K02992	RP-S7, MRPS7, rpsG	small subunit ribosomal protein S7	1
KO:K02994	RP-S8, rpsH	small subunit ribosomal protein S8	1
KO:K02996	RP-S9, MRPS9, rpsI	small subunit ribosomal protein S9	1
KO:K03040	rpoA	DNA-directed RNA polymerase subunit alpha [EC:2.7.7.6]	1
KO:K03043	rpoB	DNA-directed RNA polymerase subunit beta [EC:2.7.7.6]	1
KO:K03046	rpoC	DNA-directed RNA polymerase subunit beta' [EC:2.7.7.6]	1
KO:K03070	secA	preprotein translocase subunit SecA [EC:7.4.2.8]	1
KO:K03073	secE	preprotein translocase subunit SecE	1
KO:K03075	secG	preprotein translocase subunit SecG	1
KO:K03076	secY	preprotein translocase subunit SecY	1
KO:K03077	araD, ulaF, sgaE, sgbE	L-ribulose-5-phosphate 4-epimerase [EC:5.1.3.4]	1
KO:K03086	rpoD	RNA polymerase primary sigma factor	1
KO:K03088	rpoE	RNA polymerase sigma-70 factor, ECF subfamily	2
KO:K03092	rpoN	RNA polymerase sigma-54 factor	1
KO:K03098	APOD	apolipoprotein D and lipocalin family protein	1
KO:K03100	lepB	signal peptidase I [EC:3.4.21.89]	1
KO:K03101	lspA	signal peptidase II [EC:3.4.23.36]	1
KO:K03106	SRP54, ffh	signal recognition particle subunit SRP54 [EC:3.6.5.4]	1
KO:K03110	ftsY	fused signal recognition particle receptor	1
KO:K03111	ssb	single-strand DNA-binding protein	2
KO:K03113	EIF1, SUI1	translation initiation factor 1	1
KO:K03116	tatA	sec-independent protein translocase protein TatA	1
KO:K03117	tatB	sec-independent protein translocase protein TatB	1
KO:K03118	tatC	sec-independent protein translocase protein TatC	1
KO:K03147	thiC	phosphomethylpyrimidine synthase [EC:4.1.99.17]	1
KO:K03149	thiG	thiazole synthase [EC:2.8.1.10]	1
KO:K03150	thiH	2-iminoacetate synthase [EC:4.1.99.19]	1
KO:K03154	thiS	sulfur carrier protein	1
KO:K03168	topA	DNA topoisomerase I [EC:5.6.2.1]	2
KO:K03169	topB	DNA topoisomerase III [EC:5.6.2.1]	2
KO:K03177	truB, PUS4, TRUB1	tRNA pseudouridine55 synthase [EC:5.4.99.25]	1
KO:K03183	ubiE	demethylmenaquinone methyltransferase / 2-methoxy-6-polyprenyl-1,4-benzoquinol methylase [EC:2.1.1.163 2.1.1.201]	1
KO:K03210	yajC	preprotein translocase subunit YajC	1
KO:K03215	rumA	23S rRNA (uracil1939-C5)-methyltransferase [EC:2.1.1.190]	1
KO:K03216	trmL, cspR	tRNA (cytidine/uridine-2'-O-)-methyltransferase [EC:2.1.1.207]	1
KO:K03217	yidC, spoIIIJ, OXA1, ccfA	YidC/Oxa1 family membrane protein insertase	1
KO:K03218	rlmB	23S rRNA (guanosine2251-2'-O)-methyltransferase [EC:2.1.1.185]	2
KO:K03269	lpxH	UDP-2,3-diacylglucosamine hydrolase [EC:3.6.1.54]	1
KO:K03270	kdsC	3-deoxy-D-manno-octulosonate 8-phosphate phosphatase (KDO 8-P phosphatase) [EC:3.1.3.45]	1
KO:K03281	TC.CIC	chloride channel protein, CIC family	1
KO:K03282	mscL	large conductance mechanosensitive channel	1
KO:K03284	corA	magnesium transporter	1
KO:K03286	TC.OOP	OmpA-OmpF porin, OOP family	2
KO:K03292	TC.GPH	glycoside/pentoside/hexuronide:cation symporter, GPH family	1
KO:K03294	TC.APA	basic amino acid/polyamine antiporter, APA family	4
KO:K03296	TC.HAE1	hydrophobic/amphiphilic exporter-1 (mainly G- bacteria), HAE1 family	2
KO:K03297	emrE, qac, mmr, smr	small multidrug resistance pump	1
KO:K03300	TC.CITMHS	citrate-Mg2+:H+ or citrate-Ca2+:H+ symporter, CitMHS family	1
KO:K03305	TC.POT	proton-dependent oligopeptide transporter, POT family	3
KO:K03306	TC.PIT	inorganic phosphate transporter, PiT family	1
KO:K03307	TC.SSS	solute:Na+ symporter, SSS family	1
KO:K03313	nhaA	Na+:H+ antiporter, NhaA family	1
KO:K03316	TC.CPA1	monovalent cation:H+ antiporter, CPA1 family	1
KO:K03319	TC.DASS	divalent anion:Na+ symporter, DASS family	1
KO:K03320	amt, AMT, MEP	ammonium transporter, Amt family	1
KO:K03321	TC.SULP	sulfate permease, SulP family	1
KO:K03322	mntH	manganese transport protein	1
KO:K03325	ACR3, arsB	arsenite transporter	1
KO:K03327	TC.MATE, SLC47A, norM, mdtK, dinF	multidrug resistance protein, MATE family	1
KO:K03328	TC.PST	polysaccharide transporter, PST family	1
KO:K03333	choD	cholesterol oxidase [EC:1.1.3.6]	1
KO:K03386	PRDX2_4, ahpC	peroxiredoxin 2/4 [EC:1.11.1.24]	1
KO:K03405	chlI, bchI	magnesium chelatase subunit I [EC:6.6.1.1]	1
KO:K03412	cheB	two-component system, chemotaxis family, protein-glutamate methylesterase/glutaminase [EC:3.1.1.61 3.5.1.44]	1
KO:K03424	tatD	TatD DNase family protein [EC:3.1.21.-]	3
KO:K03426	E3.6.1.22, NUDT12, nudC	NAD+ diphosphatase [EC:3.6.1.22]	1
KO:K03437	spoU	RNA methyltransferase, TrmH family	2
KO:K03438	mraW, rsmH	16S rRNA (cytosine1402-N4)-methyltransferase [EC:2.1.1.199]	1
KO:K03439	trmB, METTL1, TRM8	tRNA (guanine-N7-)-methyltransferase [EC:2.1.1.33]	1
KO:K03442	mscS	small conductance mechanosensitive channel	1
KO:K03446	emrB	MFS transporter, DHA2 family, multidrug resistance protein	2
KO:K03449	MFS.CP	MFS transporter, CP family, cyanate transporter	1
KO:K03455	TC.KEF	monovalent cation:H+ antiporter-2, CPA2 family	1
KO:K03466	ftsK, spoIIIE	DNA segregation ATPase FtsK/SpoIIIE, S-DNA-T family	1
KO:K03469	rnhA, RNASEH1	ribonuclease HI [EC:3.1.26.4]	1
KO:K03470	rnhB	ribonuclease HII [EC:3.1.26.4]	1
KO:K03474	pdxJ	pyridoxine 5-phosphate synthase [EC:2.6.99.2]	1
KO:K03495	gidA, mnmG, MTO1	tRNA uridine 5-carboxymethylaminomethyl modification enzyme	1
KO:K03496	parA, soj	chromosome partitioning protein	1
KO:K03497	parB, spo0J	ParB family transcriptional regulator, chromosome partitioning protein	1
KO:K03500	rsmB, sun	16S rRNA (cytosine967-C5)-methyltransferase [EC:2.1.1.176]	1
KO:K03501	gidB, rsmG	16S rRNA (guanine527-N7)-methyltransferase [EC:2.1.1.170]	1
KO:K03502	umuC	DNA polymerase V	1
KO:K03517	nadA	quinolinate synthase [EC:2.5.1.72]	1
KO:K03521	fixA, etfB	electron transfer flavoprotein beta subunit	1
KO:K03522	fixB, etfA	electron transfer flavoprotein alpha subunit	1
KO:K03524	birA	BirA family transcriptional regulator, biotin operon repressor / biotin---[acetyl-CoA-carboxylase] ligase [EC:6.3.4.15]	1
KO:K03525	coaX	type III pantothenate kinase [EC:2.7.1.33]	1
KO:K03530	hupB	DNA-binding protein HU-beta	2
KO:K03531	ftsZ	cell division protein FtsZ	1
KO:K03536	rnpA	ribonuclease P protein component [EC:3.1.26.5]	1
KO:K03543	emrA	membrane fusion protein, multidrug efflux system	3
KO:K03544	clpX, CLPX	ATP-dependent Clp protease ATP-binding subunit ClpX	1
KO:K03545	tig	trigger factor	1
KO:K03549	kup	KUP system potassium uptake protein	1
KO:K03550	ruvA	holliday junction DNA helicase RuvA [EC:3.6.4.12]	1
KO:K03551	ruvB	holliday junction DNA helicase RuvB [EC:3.6.4.12]	1
KO:K03553	recA	recombination protein RecA	1
KO:K03555	mutS	DNA mismatch repair protein MutS	1
KO:K03559	exbD	biopolymer transport protein ExbD	1
KO:K03561	exbB	biopolymer transport protein ExbB	2
KO:K03564	BCP, PRXQ, DOT5	thioredoxin-dependent peroxiredoxin [EC:1.11.1.24]	1
KO:K03565	recX	regulatory protein	1
KO:K03569	mreB	rod shape-determining protein MreB and related proteins	1
KO:K03570	mreC	rod shape-determining protein MreC	1
KO:K03572	mutL	DNA mismatch repair protein MutL	1
KO:K03574	mutT, NUDT15, MTH2	8-oxo-dGTP diphosphatase [EC:3.6.1.55]	7
KO:K03575	mutY	A/G-specific adenine glycosylase [EC:3.2.2.31]	1
KO:K03576	metR	LysR family transcriptional regulator, regulator for metE and metH	1
KO:K03584	recO	DNA repair protein RecO (recombination protein O)	1
KO:K03585	acrA, mexA, adeI, smeD, mtrC, cmeA	membrane fusion protein, multidrug efflux system	4
KO:K03587	ftsI	cell division protein FtsI (penicillin-binding protein 3) [EC:3.4.16.4]	1
KO:K03588	ftsW, spoVE	cell division protein FtsW	1
KO:K03589	ftsQ	cell division protein FtsQ	1
KO:K03590	ftsA	cell division protein FtsA	1
KO:K03593	mrp, NUBPL	ATP-binding protein involved in chromosome partitioning	1
KO:K03595	era, ERAL1	GTPase	1
KO:K03596	lepA	GTP-binding protein LepA	1
KO:K03606	wcaJ	putative colanic acid biosysnthesis UDP-glucose lipid carrier transferase	1
KO:K03623	yhcO	ribonuclease inhibitor	1
KO:K03624	greA	transcription elongation factor GreA	1
KO:K03625	nusB	transcription antitermination protein NusB	1
KO:K03628	rho	transcription termination factor Rho	1
KO:K03629	recF	DNA replication and repair protein RecF	1
KO:K03630	radC	DNA repair protein RadC	2
KO:K03631	recN	DNA repair protein RecN (Recombination protein N)	1
KO:K03634	lolA	outer membrane lipoprotein carrier protein	1
KO:K03641	tolB	TolB protein	1
KO:K03642	rlpA	rare lipoprotein A	1
KO:K03644	lipA, LIAS, LIP1, LIP5	lipoyl synthase [EC:2.8.1.8]	1
KO:K03648	UNG, UDG	uracil-DNA glycosylase [EC:3.2.2.27]	1
KO:K03650	mnmE, trmE, MSS1	tRNA modification GTPase [EC:3.6.-.-]	1
KO:K03652	MPG	DNA-3-methyladenine glycosylase [EC:3.2.2.21]	1
KO:K03654	recQ	ATP-dependent DNA helicase RecQ [EC:3.6.4.12]	2
KO:K03655	recG	ATP-dependent DNA helicase RecG [EC:3.6.4.12]	1
KO:K03657	uvrD, pcrA	DNA helicase II / ATP-dependent DNA helicase PcrA [EC:3.6.4.12]	1
KO:K03664	smpB	SsrA-binding protein	1
KO:K03665	hflX	GTPase	1
KO:K03668	hslJ	heat shock protein HslJ	2
KO:K03671	trxA	thioredoxin 1	2
KO:K03685	rnc, DROSHA, RNT1	ribonuclease III [EC:3.1.26.3]	1
KO:K03686	dnaJ	molecular chaperone DnaJ	1
KO:K03687	GRPE	molecular chaperone GrpE	1
KO:K03688	ubiB, aarF	ubiquinone biosynthesis protein	1
KO:K03695	clpB	ATP-dependent Clp protease ATP-binding subunit ClpB	2
KO:K03696	clpC	ATP-dependent Clp protease ATP-binding subunit ClpC	1
KO:K03701	uvrA	excinuclease ABC subunit A	2
KO:K03702	uvrB	excinuclease ABC subunit B	1
KO:K03703	uvrC	excinuclease ABC subunit C	1
KO:K03704	cspA	cold shock protein	3
KO:K03709	troR	DtxR family transcriptional regulator, Mn-dependent transcriptional regulator	1
KO:K03711	fur, zur, furB	Fur family transcriptional regulator, ferric uptake regulator	3
KO:K03718	asnC	Lrp/AsnC family transcriptional regulator, regulator for asnA, asnC and gidA	2
KO:K03719	lrp	Lrp/AsnC family transcriptional regulator, leucine-responsive regulatory protein	4
KO:K03723	mfd	transcription-repair coupling factor (superfamily II helicase) [EC:3.6.4.-]	1
KO:K03724	lhr	ATP-dependent helicase Lhr and Lhr-like helicase [EC:3.6.4.-]	1
KO:K03733	xerC	integrase/recombinase XerC	1
KO:K03741	arsC	arsenate reductase (thioredoxin) [EC:1.20.4.4]	1
KO:K03742	pncC	nicotinamide-nucleotide amidase [EC:3.5.1.42]	1
KO:K03743	pncC	nicotinamide-nucleotide amidase [EC:3.5.1.42]	2
KO:K03744	lemA	LemA protein	2
KO:K03748	sanA	SanA protein	2
KO:K03761	kgtP	MFS transporter, MHS family, alpha-ketoglutarate permease	1
KO:K03767	PPIA	peptidyl-prolyl cis-trans isomerase A (cyclophilin A) [EC:5.2.1.8]	1
KO:K03770	ppiD	peptidyl-prolyl cis-trans isomerase D [EC:5.2.1.8]	1
KO:K03771	surA	peptidyl-prolyl cis-trans isomerase SurA [EC:5.2.1.8]	1
KO:K03773	fklB	FKBP-type peptidyl-prolyl cis-trans isomerase FklB [EC:5.2.1.8]	1
KO:K03775	slyD	FKBP-type peptidyl-prolyl cis-trans isomerase SlyD [EC:5.2.1.8]	1
KO:K03781	katE, CAT, catB, srpA	catalase [EC:1.11.1.6]	2
KO:K03782	katG	catalase-peroxidase [EC:1.11.1.21]	1
KO:K03783	punA, PNP	purine-nucleoside phosphorylase [EC:2.4.2.1]	1
KO:K03784	deoD	purine-nucleoside phosphorylase [EC:2.4.2.1]	1
KO:K03786	aroQ, qutE	3-dehydroquinate dehydratase II [EC:4.2.1.10]	1
KO:K03787	surE	5'-nucleotidase [EC:3.1.3.5]	1
KO:K03790	rimJ	[ribosomal protein S5]-alanine N-acetyltransferase [EC:2.3.1.267]	8
KO:K03797	E3.4.21.102, prc, ctpA	carboxyl-terminal processing protease [EC:3.4.21.102]	2
KO:K03798	ftsH, hflB	cell division protease FtsH [EC:3.4.24.-]	1
KO:K03801	lipB	lipoyl(octanoyl) transferase [EC:2.3.1.181]	1
KO:K03802	cphA	cyanophycin synthetase [EC:6.3.2.29 6.3.2.30]	1
KO:K03809	wrbA	NAD(P)H dehydrogenase (quinone) [EC:1.6.5.2]	1
KO:K03811	pnuC	nicotinamide mononucleotide transporter	1
KO:K03814	mtgA	monofunctional glycosyltransferase [EC:2.4.1.129]	1
KO:K03820	lnt	apolipoprotein N-acyltransferase [EC:2.3.1.269]	1
KO:K03827	yjaB	putative acetyltransferase [EC:2.3.1.-]	2
KO:K03828	yjgM	putative acetyltransferase [EC:2.3.1.-]	1
KO:K03830	yafP	putative acetyltransferase [EC:2.3.1.-]	1
KO:K03832	tonB	periplasmic protein TonB	1
KO:K03841	FBP, fbp	fructose-1,6-bisphosphatase I [EC:3.1.3.11]	1
KO:K03885	ndh	NADH:ubiquinone reductase (H+-translocating) [EC:7.1.1.2]	2
KO:K03892	arsR	ArsR family transcriptional regulator, arsenate/arsenite/antimonite-responsive transcriptional repressor	1
KO:K03897	iucD	lysine N6-hydroxylase [EC:1.14.13.59]	1
KO:K03918	lat	L-lysine 6-transaminase [EC:2.6.1.36]	1
KO:K03921	FAB2, SSI2, desA1	acyl-[acyl-carrier-protein] desaturase [EC:1.14.19.2 1.14.19.11 1.14.19.26]	1
KO:K03923	mdaB	NADPH dehydrogenase (quinone) [EC:1.6.5.10]	1
KO:K03924	moxR	MoxR-like ATPase [EC:3.6.3.-]	3
KO:K03925	mraZ	MraZ protein	1
KO:K03929	pnbA	para-nitrobenzyl esterase [EC:3.1.1.-]	1
KO:K03930	estA	putative tributyrin esterase [EC:3.1.1.-]	1
KO:K03972	pspE	phage shock protein E	3
KO:K03975	dedA	membrane-associated protein	1
KO:K03977	engA, der	GTPase	1
KO:K03978	engB	GTP-binding protein	1
KO:K03979	obgE, cgtA, MTG2	GTPase [EC:3.6.5.-]	1
KO:K04043	dnaK, HSPA9	molecular chaperone DnaK	1
KO:K04047	dps	starvation-inducible DNA-binding protein	2
KO:K04063	osmC, ohr	lipoyl-dependent peroxiredoxin [EC:1.11.1.28]	2
KO:K04065	osmY	hyperosmotically inducible periplasmic protein	1
KO:K04066	priA	primosomal protein N' (replication factor Y) (superfamily II helicase) [EC:3.6.4.-]	1
KO:K04075	tilS, mesJ	tRNA(Ile)-lysidine synthase [EC:6.3.4.19]	1
KO:K04077	groEL, HSPD1	chaperonin GroEL	1
KO:K04078	groES, HSPE1	chaperonin GroES	1
KO:K04079	HSP90A, htpG	molecular chaperone HtpG	1
KO:K04096	smf	DNA processing protein	1
KO:K04335	csgB	minor curlin subunit	1
KO:K04338	csgF	curli production assembly/transport component CsgF	1
KO:K04485	radA, sms	DNA repair protein RadA/Sms	1
KO:K04487	iscS, NFS1	cysteine desulfurase [EC:2.8.1.7]	1
KO:K04516	AROA1, aroA	chorismate mutase [EC:5.4.99.5]	1
KO:K04517	tyrA2	prephenate dehydrogenase [EC:1.3.1.12]	1
KO:K04518	pheA2	prephenate dehydratase [EC:4.2.1.51]	1
KO:K04564	SOD2	superoxide dismutase, Fe-Mn family [EC:1.15.1.1]	3
KO:K04565	SOD1	superoxide dismutase, Cu-Zn family [EC:1.15.1.1]	1
KO:K04567	KARS, lysS	lysyl-tRNA synthetase, class II [EC:6.1.1.6]	1
KO:K04750	phnB	PhnB protein	2
KO:K04758	feoA	ferrous iron transport protein A	1
KO:K04759	feoB	ferrous iron transport protein B	1
KO:K04761	oxyR	LysR family transcriptional regulator, hydrogen peroxide-inducible genes activator	1
KO:K04762	hslR	ribosome-associated heat shock protein Hsp15	1
KO:K04763	xerD	integrase/recombinase XerD	1
KO:K04771	degP, htrA	serine protease Do [EC:3.4.21.107]	1
KO:K04773	sppA	protease IV [EC:3.4.21.-]	1
KO:K05349	bglX	beta-glucosidase [EC:3.2.1.21]	7
KO:K05366	mrcA	penicillin-binding protein 1A [EC:2.4.1.129 3.4.16.4]	1
KO:K05515	mrdA	penicillin-binding protein 2 [EC:3.4.16.4]	1
KO:K05516	cbpA	curved DNA-binding protein	1
KO:K05521	draG	ADP-ribosyl-[dinitrogen reductase] hydrolase [EC:3.2.2.24]	1
KO:K05522	nei	endonuclease VIII [EC:3.2.2.- 4.2.99.18]	1
KO:K05540	dusB	tRNA-dihydrouridine synthase B [EC:1.-.-.-]	1
KO:K05592	deaD, cshA	ATP-dependent RNA helicase DeaD [EC:3.6.4.13]	1
KO:K05593	aadK	aminoglycoside 6-adenylyltransferase [EC:2.7.7.-]	1
KO:K05595	marC	multiple antibiotic resistance protein	1
KO:K05606	MCEE, epi	methylmalonyl-CoA/ethylmalonyl-CoA epimerase [EC:5.1.99.1]	2
KO:K05714	mhpC	2-hydroxy-6-oxonona-2,4-dienedioate hydrolase [EC:3.7.1.14]	1
KO:K05791	terZ	tellurium resistance protein TerZ	1
KO:K05794	terC	tellurite resistance protein TerC	1
KO:K05795	terD	tellurium resistance protein TerD	3
KO:K05807	bamD	outer membrane protein assembly factor BamD	1
KO:K05808	yhbH	putative sigma-54 modulation protein	1
KO:K05837	rodA, mrdB	rod shape determining protein RodA	1
KO:K05846	opuBD	osmoprotectant transport system permease protein	1
KO:K05847	opuA	osmoprotectant transport system ATP-binding protein [EC:7.6.2.9]	1
KO:K05908	doxDA	thiosulfate dehydrogenase (quinone) [EC:1.8.5.2]	1
KO:K05970	SIAE	sialate O-acetylesterase [EC:3.1.1.53]	1
KO:K05982	E3.1.21.7, nfi	deoxyribonuclease V [EC:3.1.21.7]	1
KO:K05994	E3.4.11.10	bacterial leucyl aminopeptidase [EC:3.4.11.10]	1
KO:K05995	pepE	dipeptidase E [EC:3.4.13.21]	1
KO:K06006	cpxP, spy	periplasmic protein CpxP/Spy	1
KO:K06041	kdsD, kpsF	arabinose-5-phosphate isomerase [EC:5.3.1.13]	1
KO:K06048	gshA, ybdK	glutamate---cysteine ligase / carboxylate-amine ligase [EC:6.3.2.2 6.3.-.-]	1
KO:K06076	fadL	long-chain fatty acid transport protein	1
KO:K06131	clsA_B	cardiolipin synthase A/B [EC:2.7.8.-]	1
KO:K06133	LYS5, acpT	4'-phosphopantetheinyl transferase [EC:2.7.8.-]	1
KO:K06140	rnk	regulator of nucleoside diphosphate kinase	1
KO:K06142	hlpA, ompH	outer membrane protein	2
KO:K06147	ABCB-BAC	ATP-binding cassette, subfamily B, bacterial	3
KO:K06153	bacA	undecaprenyl-diphosphatase [EC:3.6.1.27]	1
KO:K06158	ABCF3	ATP-binding cassette, subfamily F, member 3	1
KO:K06167	phnP	phosphoribosyl 1,2-cyclic phosphate phosphodiesterase [EC:3.1.4.55]	1
KO:K06168	miaB	tRNA-2-methylthio-N6-dimethylallyladenosine synthase [EC:2.8.4.3]	1
KO:K06169	miaE	tRNA 2-(methylsulfanyl)-N6-isopentenyladenosine37 hydroxylase [EC:1.14.99.69]	1
KO:K06173	truA, PUS1	tRNA pseudouridine38-40 synthase [EC:5.4.99.12]	1
KO:K06175	truC	tRNA pseudouridine65 synthase [EC:5.4.99.26]	1
KO:K06178	rluB	23S rRNA pseudouridine2605 synthase [EC:5.4.99.22]	1
KO:K06180	rluD	23S rRNA pseudouridine1911/1915/1917 synthase [EC:5.4.99.23]	2
KO:K06182	rluF	23S rRNA pseudouridine2604 synthase [EC:5.4.99.21]	1
KO:K06187	recR	recombination protein RecR	1
KO:K06188	aqpZ	aquaporin Z	1
KO:K06193	phnA	protein PhnA	1
KO:K06195	apaG	ApaG protein	1
KO:K06200	cstA	carbon starvation protein	1
KO:K06201	cutC	copper homeostasis protein	1
KO:K06204	dksA	DnaK suppressor protein	1
KO:K06207	typA, bipA	GTP-binding protein	1
KO:K06213	mgtE	magnesium transporter	1
KO:K06214	csgG	curli production assembly/transport component CsgG	1
KO:K06217	phoH, phoL	phosphate starvation-inducible protein PhoH and related proteins	1
KO:K06221	dkgA	2,5-diketo-D-gluconate reductase A [EC:1.1.1.346]	1
KO:K06287	maf	septum formation protein	1
KO:K06861	lptB	lipopolysaccharide export system ATP-binding protein [EC:7.5.2.5]	2
KO:K06867	K06867	uncharacterized protein	2
KO:K06871	K06871	uncharacterized protein	1
KO:K06872	K06872	uncharacterized protein	1
KO:K06878	K06878	tRNA-binding protein	1
KO:K06881	nrnA	bifunctional oligoribonuclease and PAP phosphatase NrnA [EC:3.1.3.7 3.1.13.3]	1
KO:K06885	K06885	uncharacterized protein	1
KO:K06886	glbN	hemoglobin	1
KO:K06889	K06889	uncharacterized protein	2
KO:K06891	clpS	ATP-dependent Clp protease adaptor protein ClpS	1
KO:K06900	K06900	uncharacterized protein	1
KO:K06902	UMF1	MFS transporter, UMF1 family	1
KO:K06911	PIR	quercetin 2,3-dioxygenase [EC:1.13.11.24]	5
KO:K06915	K06915	uncharacterized protein	2
KO:K06925	tsaE	tRNA threonylcarbamoyladenosine biosynthesis protein TsaE	1
KO:K06937	K06937	7,8-dihydro-6-hydroxymethylpterin dimethyltransferase [EC:2.1.1.-]	1
KO:K06940	K06940	uncharacterized protein	1
KO:K06941	rlmN	23S rRNA (adenine2503-C2)-methyltransferase [EC:2.1.1.192]	1
KO:K06942	ychF	ribosome-binding ATPase	1
KO:K06949	rsgA, engC	ribosome biogenesis GTPase / thiamine phosphate phosphatase [EC:3.6.1.- 3.1.3.100]	1
KO:K06950	K06950	uncharacterized protein	1
KO:K06953	K06953	uncharacterized protein	1
KO:K06959	tex	protein Tex	1
KO:K06970	rlmF	23S rRNA (adenine1618-N6)-methyltransferase [EC:2.1.1.181]	1
KO:K06973	K06973	uncharacterized protein	1
KO:K06975	K06975	uncharacterized protein	5
KO:K06978	K06978	uncharacterized protein	2
KO:K06997	yggS, PROSC	PLP dependent protein	2
KO:K06999	K06999	phospholipase/carboxylesterase	2
KO:K07001	K07001	NTE family protein	4
KO:K07003	K07003	uncharacterized protein	1
KO:K07023	K07023	putative hydrolases of HD superfamily	1
KO:K07025	K07025	putative hydrolase of the HAD superfamily	3
KO:K07027	K07027	glycosyltransferase 2 family protein	1
KO:K07029	dagK	diacylglycerol kinase (ATP) [EC:2.7.1.107]	1
KO:K07032	K07032	uncharacterized protein	1
KO:K07042	ybeY, yqfG	probable rRNA maturation factor	1
KO:K07052	K07052	uncharacterized protein	3
KO:K07054	K07054	uncharacterized protein	2
KO:K07056	rsmI	16S rRNA (cytidine1402-2'-O)-methyltransferase [EC:2.1.1.198]	2
KO:K07058	K07058	membrane protein	2
KO:K07071	K07071	uncharacterized protein	2
KO:K07074	K07074	uncharacterized protein	2
KO:K07077	K07077	uncharacterized protein	1
KO:K07082	K07082	UPF0755 protein	1
KO:K07090	K07090	uncharacterized protein	4
KO:K07091	lptF	lipopolysaccharide export system permease protein	1
KO:K07093	K07093	uncharacterized protein	1
KO:K07095	K07095	uncharacterized protein	1
KO:K07098	K07098	uncharacterized protein	2
KO:K07102	amgK	N-acetylmuramate 1-kinase [EC:2.7.1.221]	1
KO:K07107	ybgC	acyl-CoA thioester hydrolase [EC:3.1.2.-]	4
KO:K07112	K07112	uncharacterized protein	2
KO:K07114	yfbK	Ca-activated chloride channel homolog	4
KO:K07118	K07118	uncharacterized protein	1
KO:K07124	K07124	uncharacterized protein	2
KO:K07126	K07126	uncharacterized protein	1
KO:K07146	K07146	UPF0176 protein	1
KO:K07152	SCO1	protein SCO1	1
KO:K07164	K07164	uncharacterized protein	1
KO:K07165	fecR	transmembrane sensor	1
KO:K07168	K07168	CBS domain-containing membrane protein	1
KO:K07192	FLOT	flotillin	1
KO:K07215	pigA, hemO	heme oxygenase (biliverdin-IX-beta and delta-forming) [EC:1.14.99.58]	1
KO:K07220	K07220	uncharacterized protein	1
KO:K07223	yfeX	porphyrinogen peroxidase [EC:1.11.1.-]	1
KO:K07225	hmuS	putative hemin transport protein	1
KO:K07226	hugZ, hutZ	heme iron utilization protein	1
KO:K07259	dacB	serine-type D-Ala-D-Ala carboxypeptidase/endopeptidase (penicillin-binding protein 4) [EC:3.4.16.4 3.4.21.-]	2
KO:K07263	pqqL	zinc protease [EC:3.4.24.-]	2
KO:K07273	acm	lysozyme	1
KO:K07277	SAM50, TOB55, bamA	outer membrane protein insertion porin family	2
KO:K07289	asmA	AsmA protein	1
KO:K07300	chaA, CAX	Ca2+:H+ antiporter	1
KO:K07304	msrA	peptide-methionine (S)-S-oxide reductase [EC:1.8.4.11]	1
KO:K07305	msrB	peptide-methionine (R)-S-oxide reductase [EC:1.8.4.12]	1
KO:K07313	pphA	serine/threonine protein phosphatase 1 [EC:3.1.3.16]	1
KO:K07386	pepO	putative endopeptidase [EC:3.4.24.-]	2
KO:K07387	K07387	metalloprotease [EC:3.4.24.-]	1
KO:K07391	comM	magnesium chelatase family protein	1
KO:K07397	yhfA	putative redox protein	2
KO:K07404	pgl	6-phosphogluconolactonase [EC:3.1.1.31]	1
KO:K07407	E3.2.1.22B, galA, rafA	alpha-galactosidase [EC:3.2.1.22]	1
KO:K07443	ybaZ	methylated-DNA-protein-cysteine methyltransferase related protein	1
KO:K07444	ypsC	putative N6-adenine-specific DNA methylase [EC:2.1.1.-]	1
KO:K07447	ruvX	putative holliday junction resolvase [EC:3.1.-.-]	1
KO:K07448	mrr	restriction system protein	1
KO:K07456	mutS2	DNA mismatch repair protein MutS2	1
KO:K07458	vsr	DNA mismatch endonuclease, patch repair protein [EC:3.1.-.-]	1
KO:K07460	yraN	putative endonuclease	1
KO:K07461	K07461	putative endonuclease	1
KO:K07462	recJ	single-stranded-DNA-specific exonuclease [EC:3.1.-.-]	1
KO:K07478	ycaJ	putative ATPase	1
KO:K07483	K07483	transposase	3
KO:K07491	K07491	putative transposase	2
KO:K07501	K07501	3'-5' exonuclease	1
KO:K07504	K07504	predicted type IV restriction endonuclease	1
KO:K07506	K07506	AraC family transcriptional regulator	1
KO:K07507	mgtC	putative Mg2+ transporter-C (MgtC) family protein	1
KO:K07516	fadN	3-hydroxyacyl-CoA dehydrogenase [EC:1.1.1.35]	1
KO:K07552	bcr, tcaB	MFS transporter, DHA1 family, multidrug resistance protein	2
KO:K07559	kptA	putative RNA 2'-phosphotransferase [EC:2.7.1.-]	1
KO:K07560	dtd, DTD	D-aminoacyl-tRNA deacylase [EC:3.1.1.96]	1
KO:K07566	tsaC, rimN, SUA5	L-threonylcarbamoyladenylate synthase [EC:2.7.7.87]	1
KO:K07568	queA	S-adenosylmethionine:tRNA ribosyltransferase-isomerase [EC:2.4.99.17]	1
KO:K07577	K07577	putative mRNA 3-end processing factor	1
KO:K07588	argK	LAO/AO transport system kinase [EC:2.7.-.-]	1
KO:K07636	phoR	two-component system, OmpR family, phosphate regulon sensor histidine kinase PhoR [EC:2.7.13.3]	3
KO:K07646	kdpD	two-component system, OmpR family, sensor histidine kinase KdpD [EC:2.7.13.3]	1
KO:K07658	phoB1, phoP	two-component system, OmpR family, alkaline phosphatase synthesis response regulator PhoP	1
KO:K07665	cusR, copR, silR	two-component system, OmpR family, copper resistance phosphate regulon response regulator CusR	1
KO:K07678	barA, gacS, varS	two-component system, NarL family, sensor histidine kinase BarA [EC:2.7.13.3]	1
KO:K07687	rcsB	two-component system, NarL family, captular synthesis response regulator RcsB	1
KO:K07688	fimZ	two-component system, NarL family, response regulator, fimbrial Z protein, FimZ	1
KO:K07689	uvrY, gacA, varA	two-component system, NarL family, invasion response regulator UvrY	1
KO:K07696	nreC	two-component system, NarL family, response regulator NreC	1
KO:K07705	lytT, lytR	two-component system, LytTR family, response regulator LytT	4
KO:K07720	yesN	two-component system, response regulator YesN	1
KO:K07727	K07727	putative transcriptional regulator	1
KO:K07734	paiB	transcriptional regulator	1
KO:K07735	algH	putative transcriptional regulator	1
KO:K07778	desK	two-component system, NarL family, sensor histidine kinase DesK [EC:2.7.13.3]	1
KO:K08151	tetA	MFS transporter, DHA1 family, tetracycline resistance protein	1
KO:K08156	araJ	MFS transporter, DHA1 family, arabinose polymer utilization protein	1
KO:K08174	glcP	MFS transporter, FHS family, glucose/mannose:H+ symporter	1
KO:K08191	exuT	MFS transporter, ACS family, hexuronate transporter	1
KO:K08218	ampG	MFS transporter, PAT family, beta-lactamase induction signal transducer AmpG	1
KO:K08223	fsr	MFS transporter, FSR family, fosmidomycin resistance protein	1
KO:K08224	ynfM	MFS transporter, YNFM family, putative membrane transport protein	1
KO:K08234	yaeR	glyoxylase I family protein	1
KO:K08264	hdrD	heterodisulfide reductase subunit D [EC:1.8.98.1]	1
KO:K08276	eco	ecotin	1
KO:K08281	pncA	nicotinamidase/pyrazinamidase [EC:3.5.1.19 3.5.1.-]	1
KO:K08296	sixA	phosphohistidine phosphatase [EC:3.1.3.-]	1
KO:K08301	rng, cafA	ribonuclease G [EC:3.1.26.-]	1
KO:K08307	mltD, dniR	membrane-bound lytic murein transglycosylase D [EC:4.2.2.-]	1
KO:K08316	rsmD	16S rRNA (guanine966-N2)-methyltransferase [EC:2.1.1.171]	1
KO:K08325	yqhD	NADP-dependent alcohol dehydrogenase [EC:1.1.-.-]	1
KO:K08679	GAE, cap1J	UDP-glucuronate 4-epimerase [EC:5.1.3.6]	1
KO:K08682	acpH	acyl carrier protein phosphodiesterase [EC:3.1.4.14]	1
KO:K08715	IRPC	inward rectifier potassium channel	1
KO:K08738	CYC	cytochrome c	1
KO:K08968	msrC	L-methionine (R)-S-oxide reductase [EC:1.8.4.14]	1
KO:K08972	K08972	putative membrane protein	1
KO:K08973	hemJ	protoporphyrinogen IX oxidase [EC:1.3.99.-]	1
KO:K08987	K08987	putative membrane protein	1
KO:K08994	yneE, BEST	ion channel-forming bestrophin family protein	6
KO:K08995	K08995	putative membrane protein	1
KO:K08998	K08998	uncharacterized protein	1
KO:K08999	K08999	uncharacterized protein	1
KO:K09001	anmK	anhydro-N-acetylmuramic acid kinase [EC:2.7.1.170]	1
KO:K09003	K09003	uncharacterized protein	1
KO:K09013	sufC	Fe-S cluster assembly ATP-binding protein	1
KO:K09014	sufB	Fe-S cluster assembly protein SufB	1
KO:K09015	sufD	Fe-S cluster assembly protein SufD	1
KO:K09017	rutR	TetR/AcrR family transcriptional regulator	1
KO:K09019	rutE	3-hydroxypropanoate dehydrogenase [EC:1.1.1.-]	1
KO:K09022	ridA, tdcF, RIDA	2-iminobutanoate/2-iminopropanoate deaminase [EC:3.5.99.10]	4
KO:K09117	K09117	uncharacterized protein	1
KO:K09164	K09164	uncharacterized protein	1
KO:K09166	K09166	uncharacterized protein	1
KO:K09458	fabF, OXSM, CEM1	3-oxoacyl-[acyl-carrier-protein] synthase II [EC:2.3.1.179]	3
KO:K09471	puuB, ordL	gamma-glutamylputrescine oxidase [EC:1.4.3.-]	1
KO:K09516	RETSAT	all-trans-retinol 13,14-reductase [EC:1.3.99.23]	1
KO:K09690	ABC-2.LPSE.P	lipopolysaccharide transport system permease protein	1
KO:K09691	ABC-2.LPSE.A	lipopolysaccharide transport system ATP-binding protein	1
KO:K09698	gltX	nondiscriminating glutamyl-tRNA synthetase [EC:6.1.1.24]	1
KO:K09702	K09702	uncharacterized protein	1
KO:K09704	K09704	uncharacterized protein	1
KO:K09710	ybeB	ribosome-associated protein	1
KO:K09748	rimP	ribosome maturation factor RimP	1
KO:K09760	rmuC	DNA recombination protein RmuC	1
KO:K09761	rsmE	16S rRNA (uracil1498-N3)-methyltransferase [EC:2.1.1.193]	1
KO:K09776	K09776	uncharacterized protein	1
KO:K09780	K09780	uncharacterized protein	1
KO:K09781	K09781	uncharacterized protein	1
KO:K09792	K09792	uncharacterized protein	1
KO:K09793	K09793	uncharacterized protein	1
KO:K09797	K09797	uncharacterized protein	1
KO:K09807	K09807	uncharacterized protein	1
KO:K09808	lolC_E	lipoprotein-releasing system permease protein	2
KO:K09810	lolD	lipoprotein-releasing system ATP-binding protein [EC:7.6.2.-]	1
KO:K09811	ftsX	cell division transport system permease protein	1
KO:K09812	ftsE	cell division transport system ATP-binding protein	1
KO:K09858	K09858	SEC-C motif domain protein	1
KO:K09861	K09861	uncharacterized protein	1
KO:K09903	pyrH	uridylate kinase [EC:2.7.4.22]	1
KO:K09924	K09924	uncharacterized protein	1
KO:K09930	K09930	uncharacterized protein	1
KO:K09932	K09932	uncharacterized protein	1
KO:K09946	K09946	uncharacterized protein	1
KO:K09954	K09954	uncharacterized protein	1
KO:K09955	K09955	uncharacterized protein	1
KO:K09957	K09957	uncharacterized protein	1
KO:K09958	K09958	uncharacterized protein	1
KO:K09959	K09959	uncharacterized protein	1
KO:K09974	K09974	uncharacterized protein	1
KO:K09990	K09990	uncharacterized protein	1
KO:K10026	queE	7-carboxy-7-deazaguanine synthase [EC:4.3.99.3]	1
KO:K10027	crtI	phytoene desaturase [EC:1.3.99.26 1.3.99.28 1.3.99.29 1.3.99.31]	1
KO:K10679	nfnB, nfsB	nitroreductase / dihydropteridine reductase [EC:1.-.-.- 1.5.1.34]	3
KO:K10716	kch, trkA, mthK, pch	voltage-gated potassium channel	1
KO:K10747	LIG1	DNA ligase 1 [EC:6.5.1.1 6.5.1.6 6.5.1.7]	1
KO:K10764	metZ	O-succinylhomoserine sulfhydrylase [EC:2.5.1.-]	1
KO:K10773	NTH	endonuclease III [EC:4.2.99.18]	1
KO:K10778	ada	AraC family transcriptional regulator, regulatory protein of adaptative response / methylated-DNA-[protein]-cysteine methyltransferase [EC:2.1.1.63]	2
KO:K10804	tesA	acyl-CoA thioesterase I [EC:3.1.2.- 3.1.2.2 3.1.1.2 3.1.1.5]	1
KO:K10947	padR	PadR family transcriptional regulator, regulatory protein PadR	1
KO:K10979	ku	DNA end-binding protein Ku	1
KO:K11031	slo	thiol-activated cytolysin	2
KO:K11065	tpx	thioredoxin-dependent peroxiredoxin [EC:1.11.1.24]	2
KO:K11066	E3.5.1.28D, amiD	N-acetylmuramoyl-L-alanine amidase [EC:3.5.1.28]	1
KO:K11085	msbA	ATP-binding cassette, subfamily B, bacterial MsbA [EC:7.5.2.6]	1
KO:K11103	dctA	aerobic C4-dicarboxylate transport protein	2
KO:K11166	DHRS7B	dehydrogenase/reductase SDR family member 7B [EC:1.1.-.-]	1
KO:K11175	purN	phosphoribosylglycinamide formyltransferase 1 [EC:2.1.2.2]	1
KO:K11354	cph1	two-component system, chemotaxis family, sensor kinase Cph1 [EC:2.7.13.3]	1
KO:K11381	bkdA	2-oxoisovalerate dehydrogenase E1 component [EC:1.2.4.4]	2
KO:K11383	kinB	two-component system, NtrC family, sensor histidine kinase KinB [EC:2.7.13.3]	1
KO:K11537	xapB	MFS transporter, NHS family, xanthosine permease	1
KO:K11618	liaR	two-component system, NarL family, response regulator LiaR	1
KO:K11717	sufS	cysteine desulfurase / selenocysteine lyase [EC:2.8.1.7 4.4.1.16]	2
KO:K11720	lptG	lipopolysaccharide export system permease protein	1
KO:K11734	aroP	aromatic amino acid transport protein AroP	1
KO:K11741	sugE	quaternary ammonium compound-resistance protein SugE	1
KO:K11748	kefG	glutathione-regulated potassium-efflux system ancillary protein KefG	1
KO:K11749	rseP	regulator of sigma E protease [EC:3.4.24.-]	1
KO:K11752	ribD	diaminohydroxyphosphoribosylaminopyrimidine deaminase / 5-amino-6-(5-phosphoribosylamino)uracil reductase [EC:3.5.4.26 1.1.1.193]	1
KO:K11753	ribF	riboflavin kinase / FMN adenylyltransferase [EC:2.7.1.26 2.7.7.2]	1
KO:K11754	folC	dihydrofolate synthase / folylpolyglutamate synthase [EC:6.3.2.12 6.3.2.17]	1
KO:K11755	hisIE	phosphoribosyl-AMP cyclohydrolase / phosphoribosyl-ATP pyrophosphohydrolase [EC:3.5.4.19 3.6.1.31]	1
KO:K11811	arsH	arsenical resistance protein ArsH	1
KO:K11904	vgrG	type VI secretion system secreted protein VgrG	4
KO:K11927	rhlE	ATP-dependent RNA helicase RhlE [EC:3.6.4.13]	3
KO:K11939	rhtA	inner membrane transporter RhtA	1
KO:K11942	icmF	isobutyryl-CoA mutase [EC:5.4.99.13]	1
KO:K11991	tadA	tRNA(adenine34) deaminase [EC:3.5.4.33]	2
KO:K12132	prkC, stkP	eukaryotic-like serine/threonine-protein kinase [EC:2.7.11.1]	1
KO:K12257	secDF	SecD/SecF fusion protein	1
KO:K12267	msrAB	peptide methionine sulfoxide reductase msrA/msrB [EC:1.8.4.11 1.8.4.12]	1
KO:K12340	tolC	outer membrane protein	4
KO:K12373	HEXA_B	hexosaminidase [EC:3.2.1.52]	1
KO:K12410	npdA	NAD-dependent deacetylase [EC:2.3.1.286]	1
KO:K12524	thrA	bifunctional aspartokinase / homoserine dehydrogenase 1 [EC:2.7.2.4 1.1.1.3]	2
KO:K12573	rnr, vacB	ribonuclease R [EC:3.1.13.1]	1
KO:K12945	nudK	GDP-mannose pyrophosphatase NudK [EC:3.6.1.-]	1
KO:K13017	wbpE, wlbC	UDP-2-acetamido-2-deoxy-ribo-hexuluronate aminotransferase [EC:2.6.1.98]	1
KO:K13038	coaBC, dfp	phosphopantothenoylcysteine decarboxylase / phosphopantothenate---cysteine ligase [EC:4.1.1.36 6.3.2.5]	1
KO:K13043	argF	N-succinyl-L-ornithine transcarbamylase [EC:2.1.3.11]	1
KO:K13049	PM20D1	carboxypeptidase PM20D1 [EC:3.4.17.-]	1
KO:K13274	wprA	cell wall-associated protease [EC:3.4.21.-]	1
KO:K13282	cphB	cyanophycinase [EC:3.4.15.6]	3
KO:K13292	lgt, umpA	phosphatidylglycerol---prolipoprotein diacylglyceryl transferase [EC:2.5.1.145]	2
KO:K13421	UMPS	uridine monophosphate synthetase [EC:2.4.2.10 4.1.1.23]	1
KO:K13444	SUMF1, FGE	formylglycine-generating enzyme [EC:1.8.3.7]	2
KO:K13525	VCP, CDC48	transitional endoplasmic reticulum ATPase	1
KO:K13530	adaA	AraC family transcriptional regulator, regulatory protein of adaptative response / methylphosphotriester-DNA alkyltransferase methyltransferase [EC:2.1.1.-]	1
KO:K13566	NIT2, yafV	omega-amidase [EC:3.5.1.3]	1
KO:K13572	pafB	proteasome accessory factor B	1
KO:K13598	ntrY	two-component system, NtrC family, nitrogen regulation sensor histidine kinase NtrY [EC:2.7.13.3]	1
KO:K13599	ntrX	two-component system, NtrC family, nitrogen regulation response regulator NtrX	1
KO:K13628	iscA	iron-sulfur cluster assembly protein	1
KO:K13652	K13652	AraC family transcriptional regulator	1
KO:K13695	nlpC	probable lipoprotein NlpC	1
KO:K13745	ddc	L-2,4-diaminobutyrate decarboxylase [EC:4.1.1.86]	1
KO:K13766	liuC	methylglutaconyl-CoA hydratase [EC:4.2.1.18]	1
KO:K13789	GGPS	geranylgeranyl diphosphate synthase, type II [EC:2.5.1.1 2.5.1.10 2.5.1.29]	1
KO:K13953	adhP	alcohol dehydrogenase, propanol-preferring [EC:1.1.1.1]	1
KO:K13993	HSP20	HSP20 family protein	1
KO:K14136	K14136	decaprenyl-phosphate phosphoribosyltransferase [EC:2.4.2.45]	1
KO:K14162	dnaE2	error-prone DNA polymerase [EC:2.7.7.7]	1
KO:K14189	dltE	uncharacterized oxidoreductase [EC:1.-.-.-]	1
KO:K14287	ybdL	methionine transaminase [EC:2.6.1.88]	2
KO:K14415	RTCB, rtcB	tRNA-splicing ligase RtcB (3'-phosphate/5'-hydroxy nucleic acid ligase) [EC:6.5.1.8]	2
KO:K14441	rimO	ribosomal protein S12 methylthiotransferase [EC:2.8.4.4]	1
KO:K14652	ribBA	3,4-dihydroxy 2-butanone 4-phosphate synthase / GTP cyclohydrolase II [EC:4.1.99.12 3.5.4.25]	1
KO:K14673	whiEII	putative monooxygenase	1
KO:K14742	tsaB	tRNA threonylcarbamoyladenosine biosynthesis protein TsaB	1
KO:K15034	yaeJ	ribosome-associated protein	1
KO:K15255	PIF1	ATP-dependent DNA helicase PIF1 [EC:3.6.4.12]	1
KO:K15383	K15383	MtN3 and saliva related transmembrane protein	1
KO:K15460	yfiC, trmX	tRNA1Val (adenine37-N6)-methyltransferase [EC:2.1.1.223]	1
KO:K15519	dck	deoxyadenosine/deoxycytidine kinase [EC:2.7.1.76 2.7.1.74]	1
KO:K15538	MANEA	glycoprotein endo-alpha-1,2-mannosidase [EC:3.2.1.130]	1
KO:K15633	gpmI	2,3-bisphosphoglycerate-independent phosphoglycerate mutase [EC:5.4.2.12]	1
KO:K15725	czcC, cusC, cnrC	outer membrane protein, heavy metal efflux system	1
KO:K15726	czcA, cusA, cnrA	heavy metal efflux system protein	2
KO:K15727	czcB, cusB, cnrB	membrane fusion protein, heavy metal efflux system	2
KO:K15738	uup	ABC transport system ATP-binding/permease protein	1
KO:K15746	crtZ	beta-carotene 3-hydroxylase [EC:1.14.15.24]	1
KO:K15777	DOPA	4,5-DOPA dioxygenase extradiol [EC:1.13.11.-]	1
KO:K15862	ccoNO	cytochrome c oxidase cbb3-type subunit I/II [EC:7.1.1.9]	2
KO:K15866	paaG	2-(1,2-epoxy-1,2-dihydrophenyl)acetyl-CoA isomerase [EC:5.3.3.18]	1
KO:K15915	pglC	undecaprenyl phosphate N,N'-diacetylbacillosamine 1-phosphate transferase [EC:2.7.8.36]	1
KO:K15921	xynD	arabinoxylan arabinofuranohydrolase [EC:3.2.1.55]	3
KO:K15923	AXY8, FUC95A, afcA	alpha-L-fucosidase 2 [EC:3.2.1.51]	1
KO:K15924	xynC	glucuronoarabinoxylan endo-1,4-beta-xylanase [EC:3.2.1.136]	1
KO:K15975	K15975	glyoxalase family protein	2
KO:K15977	K15977	putative oxidoreductase	4
KO:K15987	hppA	K(+)-stimulated pyrophosphate-energized sodium pump	1
KO:K16044	iolW	scyllo-inositol 2-dehydrogenase (NADP+) [EC:1.1.1.371]	1
KO:K16053	ybdG, mscM	miniconductance mechanosensitive channel	1
KO:K16079	omp31	outer membrane immunogenic protein	1
KO:K16089	TC.FEV.OM2, cirA, cfrA, hmuR	outer membrane receptor for ferrienterochelin and colicins	3
KO:K16092	btuB	vitamin B12 transporter	4
KO:K16137	nemR	TetR/AcrR family transcriptional regulator, transcriptional repressor for nem operon	4
KO:K16211	malY, malT	maltose/moltooligosaccharide transporter	1
KO:K16264	czcD, zitB	cobalt-zinc-cadmium efflux system protein	1
KO:K16267	zipB	zinc and cadmium transporter	1
KO:K16363	lpxC-fabZ	UDP-3-O-[3-hydroxymyristoyl] N-acetylglucosamine deacetylase / 3-hydroxyacyl-[acyl-carrier-protein] dehydratase [EC:3.5.1.108 4.2.1.59]	1
KO:K16652	dprE2	decaprenylphospho-beta-D-erythro-pentofuranosid-2-ulose 2-reductase [EC:1.1.1.333]	2
KO:K16653	dprE1	decaprenylphospho-beta-D-ribofuranose 2-oxidase [EC:1.1.98.3]	1
KO:K16692	etk-wzc	tyrosine-protein kinase Etk/Wzc [EC:2.7.10.-]	2
KO:K16698	tuaG	teichuronic acid biosynthesis glycosyltransferase TuaG [EC:2.4.-.-]	1
KO:K16710	wcaK, amsJ	colanic acid/amylovoran biosynthesis protein	1
KO:K16870	wbbL	N-acetylglucosaminyl-diphospho-decaprenol L-rhamnosyltransferase [EC:2.4.1.289]	2
KO:K16937	doxD	thiosulfate dehydrogenase (quinone) large subunit [EC:1.8.5.2]	1
KO:K17103	CHO1, pssA	CDP-diacylglycerol---serine O-phosphatidyltransferase [EC:2.7.8.8]	1
KO:K17382	LACTB	serine beta-lactamase-like protein LACTB, mitochondrial	1
KO:K17686	copA, ctpA, ATP7	P-type Cu+ transporter [EC:7.2.2.8]	2
KO:K17733	cwlK	peptidoglycan LD-endopeptidase CwlK [EC:3.4.-.-]	1
KO:K17734	aprX	serine protease AprX [EC:3.4.21.-]	2
KO:K17836	penP	beta-lactamase class A [EC:3.5.2.6]	1
KO:K18058	asnO	L-asparagine oxygenase [EC:1.14.11.39]	1
KO:K18139	oprM, emhC, ttgC, cusC, adeK, smeF, mtrE, cmeC, gesC	outer membrane protein, multidrug efflux system	3
KO:K18234	vat	virginiamycin A acetyltransferase [EC:2.3.1.-]	1
KO:K18555	qnr, mcbG	fluoroquinolone resistance protein	1
KO:K18682	rny	ribonucrease Y [EC:3.1.-.-]	1
KO:K18697	pgpC	phosphatidylglycerophosphatase C [EC:3.1.3.27]	1
KO:K18707	mtaB	threonylcarbamoyladenosine tRNA methylthiotransferase MtaB [EC:2.8.4.5]	1
KO:K18785	mp2	beta-1,4-mannooligosaccharide/beta-1,4-mannosyl-N-acetylglucosamine phosphorylase [EC:2.4.1.319 2.4.1.320]	1
KO:K18889	mdlA, smdA	ATP-binding cassette, subfamily B, multidrug efflux pump	1
KO:K18890	mdlB, smdB	ATP-binding cassette, subfamily B, multidrug efflux pump	1
KO:K18909	mepR	MarR family transcriptional regulator, repressor for mepA	1
KO:K18910	dpe, lre	D-psicose/D-tagatose/L-ribulose 3-epimerase [EC:5.1.3.30 5.1.3.31]	1
KO:K18911	egtD	L-histidine Nalpha-methyltransferase [EC:2.1.1.44]	1
KO:K18940	arlS	two-component system, OmpR family, sensor histidine kinase ArlS [EC:2.7.13.3]	1
KO:K18941	arlR	two-component system, OmpR family, response regulator ArlR	1
KO:K18954	pobR	AraC family transcriptional regulator, transcriptional activator of pobA	20
KO:K18979	queG	epoxyqueuosine reductase [EC:1.17.99.6]	1
KO:K18988	ampH	serine-type D-Ala-D-Ala carboxypeptidase/endopeptidase [EC:3.4.16.4 3.4.21.-]	1
KO:K18997	cbpM	chaperone modulatory protein CbpM	1
KO:K19033	PSRP4, RPS31	30S ribosomal protein S31	1
KO:K19048	symE	toxic protein SymE	1
KO:K19222	menI, DHNAT	1,4-dihydroxy-2-naphthoyl-CoA hydrolase [EC:3.1.2.28]	1
KO:K19223	lytF, cwlE	peptidoglycan DL-endopeptidase LytF [EC:3.4.-.-]	1
KO:K19271	catA	chloramphenicol O-acetyltransferase type A [EC:2.3.1.28]	1
KO:K19294	algI	alginate O-acetyltransferase complex protein AlgI	1
KO:K19302	bcrC	undecaprenyl-diphosphatase [EC:3.6.1.27]	1
KO:K19572	CECR1, ADA2	adenosine deaminase CECR1 [EC:3.5.4.4]	1
KO:K19577	ydhP	MFS transporter, DHA1 family, inner membrane transport protein	1
KO:K19611	fepA, pfeA, iroN, pirA	ferric enterobactin receptor	1
KO:K19693	tfoS	AraC family transcriptional regulator, chitin signaling transcriptional activator	1
KO:K19701	ywaD	aminopeptidase YwaD [EC:3.4.11.6 3.4.11.10]	3
KO:K19784	chrR, NQR	chromate reductase, NAD(P)H dehydrogenase (quinone)	2
KO:K19802	ycjG, ykfB	L-Ala-D/L-Glu epimerase [EC:5.1.1.20]	1
KO:K20483	nisB, spaB, epiB	lantibiotic biosynthesis protein	2
KO:K20484	nisC, spaC, epiC	lantibiotic biosynthesis protein	1
KO:K20742	ykfC	gamma-D-glutamyl-L-lysine dipeptidyl-peptidase [EC:3.4.14.13]	1
KO:K20968	exsA	AraC family transcriptional regulator, exoenzyme S synthesis regulatory protein ExsA	7
KO:K21029	moeB	molybdopterin-synthase adenylyltransferase [EC:2.7.7.80]	1
KO:K21430	yliI	aldose sugar dehydrogenase [EC:1.1.5.-]	1
KO:K21449	ata, sadA, emaA	trimeric autotransporter adhesin	4
KO:K21556	malR	CRP/FNR family transcriptional regulator, polysaccharide utilization system transcription regulator	1
KO:K21562	flp	CRP/FNR family transcriptional regulator, anaerobic regulatory protein	4
KO:K21571	susE_F	starch-binding outer membrane protein SusE/F	1
KO:K21572	susD	starch-binding outer membrane protein, SusD/RagB family	7
KO:K21573	susC	TonB-dependent starch-binding outer membrane protein SusC	3
KO:K21574	susB	glucan 1,4-alpha-glucosidase [EC:3.2.1.3]	1
KO:K21575	susA	neopullulanase [EC:3.2.1.135]	1
KO:K21686	prpR	XRE family transcriptional regulator, fatty acid utilization regulator	1
KO:K21741	rclC	reactive chlorine resistance protein C	1
KO:K21900	cysL	LysR family transcriptional regulator, transcriptional activator of the cysJI operon	1
KO:K22071	FDX2	ferredoxin-2, mitochondrial	1
KO:K22074	NFU1, HIRIP5	NFU1 iron-sulfur cluster scaffold homolog, mitochondrial	1
KO:K22108	kstR2	TetR/AcrR family transcriptional regulator, cholesterol catabolism regulator	1
KO:K22132	tcdA	tRNA threonylcarbamoyladenosine dehydratase	1
KO:K22136	bshC	bacillithiol synthase	1
KO:K22205	K22205	S-adenosyl-L-methionine hydrolase (adenosine-forming) [EC:3.13.1.8]	1
KO:K22278	pgdA	peptidoglycan-N-acetylglucosamine deacetylase [EC:3.5.1.104]	4
KO:K22296	nicR	MarR family transcriptional regulator, lower aerobic nicotinate degradation pathway regulator	1
KO:K22390	ACP7	acid phosphatase type 7	1
KO:K22441	paiA	diamine N-acetyltransferase [EC:2.3.1.57]	3
KO:K22479	argA	N-acetyltransferase	1
KO:K22684	MCA1	metacaspase-1 [EC:3.4.22.-]	1
KO:K22719	envC	murein hydrolase activator	1
KO:K22736	VIT	vacuolar iron transporter family protein	1
KO:K22757	QCT, qpcT	glutaminyl-peptide cyclotransferase [EC:2.3.2.5]	1
KO:K22900	TRMO, trmO	tRNA (adenine37-N6)-methyltransferase [EC:2.1.1.-]	1
KO:K23518	MACROD, ymdB	O-acetyl-ADP-ribose deacetylase [EC:3.1.1.106]	1
KO:K23541	TMEM165, GDT1	Ca2+/H+ antiporter, TMEM165/GDT1 family	1
KO:K23775	ohrR	MarR family transcriptional regulator, organic hydroperoxide resistance regulator	3
KO:K23997	nnr	ADP-dependent NAD(P)H-hydrate dehydratase / NAD(P)H-hydrate epimerase [EC:4.2.1.136 5.1.99.6]	1
KO:K24158	prx	thioredoxin-dependent peroxiredoxin [EC:1.11.1.24]	1
KO:K24163	nhaK	monovalent cation/hydrogen antiporter	5
KO:K24180	mleP	malate permease and related proteins	1

## Sheet: S10a
Table S10. Abundance profile comparison of COGs in COTT and the 18 crude oil degrading bacteria.
COG ID	COG Name	Chryseobacterium oranimense TT	Alcaligenes aquatilis QD168 2846870077	Alkanindiges illinoisensis DSM 15370 2558860994	Bacillus safensis SG 27 2965730171	Bacillus subtilis MJ01 2721755585	Cytobacillus oceanisediminis 1T3 2964354563	Lacticigenium naphthae DSM 19658 2524023191	Nocardia mangyaensis Y48 2866986376	Desulfovibrio vietnamensis DSM 2574179706	Planococcus maritimus Y42 2724679746	Polymorphum gilvum SL003B-26A1 2512047034	Pseudomonas aeruginosa CMIP 8.1 2965960871	Pseudomonas aeruginosa N002 2545824567	Pseudomonas veronii VI4T1 2784132035	Pseudoxanthomonas sp. GW2 2551306371	Rhodococcus pyridinivorans AK37 2513237387	Rhodococcus sp. DK17 2548877052	Rhodococcus sp. P14 2548876977	Amycolicic subflavus DQS3 650716009
COG0724	RNA recognition motif (RRM) domain	1	0	0	0	0	0	0	0	0	0	0	0	0	0	0	0	0	0	0
COG1150	Heterodisulfide reductase, subunit C	1	0	0	0	0	0	0	0	0	0	0	0	0	0	0	0	0	0	0
COG1222	ATP-dependent 26S proteasome regulatory subunit	1	0	0	0	0	0	0	0	0	0	0	0	0	0	0	0	0	0	0
COG1229	Formylmethanofuran dehydrogenase subunit A	1	0	0	0	0	0	0	0	0	0	0	0	0	0	0	0	0	0	0
COG1415	Uncharacterized protein	1	0	0	0	0	0	0	0	0	0	0	0	0	0	0	0	0	0	0
COG1537	Stalled ribosome rescue protein Dom34, pelota family	1	0	0	0	0	0	0	0	0	0	0	0	0	0	0	0	0	0	0
COG1601	Translation initiation factor 2, beta subunit (eIF-2beta)/eIF-5 N-terminal domain	1	0	0	0	0	0	0	0	0	0	0	0	0	0	0	0	0	0	0
COG1603	RNase P/RNase MRP subunit p30	1	0	0	0	0	0	0	0	0	0	0	0	0	0	0	0	0	0	0
COG1948	ERCC4-type nuclease	1	0	0	0	0	0	0	0	0	0	0	0	0	0	0	0	0	0	0
COG1967	Uncharacterized membrane protein	1	0	0	0	0	0	0	0	0	0	0	0	0	0	0	0	0	0	0
COG2412	Uncharacterized protein	1	0	0	0	0	0	0	0	0	0	0	0	0	0	0	0	0	0	0
COG2443	Preprotein translocase subunit Sss1	1	0	0	0	0	0	0	0	0	0	0	0	0	0	0	0	0	0	0
COG3033	Tryptophanase	1	0	0	0	0	0	0	0	0	0	0	0	0	0	0	0	0	0	0
COG3370	Uncharacterized protein	1	0	0	0	0	0	0	0	0	0	0	0	0	0	0	0	0	0	0
COG3506	Regulation of enolase protein 1 (function unknown), concanavalin A-like superfamily	1	0	0	0	0	0	0	0	0	0	0	0	0	0	0	0	0	0	0
COG3586	Predicted transport protein	1	0	0	0	0	0	0	0	0	0	0	0	0	0	0	0	0	0	0
COG3592	Uncharacterized Fe-S cluster protein YjdI	1	0	0	0	0	0	0	0	0	0	0	0	0	0	0	0	0	0	0
COG3676	Transposase and inactivated derivatives	1	0	0	0	0	0	0	0	0	0	0	0	0	0	0	0	0	0	0
COG3779	Uncharacterized conserved protein YegJ, DUF2314 family	1	0	0	0	0	0	0	0	0	0	0	0	0	0	0	0	0	0	0
COG3968	Glutamine synthetase type III	1	0	0	0	0	0	0	0	0	0	0	0	0	0	0	0	0	0	0
COG4068	Predicted nucleic acid-binding protein, contains Zn-ribbon domain	1	0	0	0	0	0	0	0	0	0	0	0	0	0	0	0	0	0	0
COG4099	Predicted peptidase	1	0	0	0	0	0	0	0	0	0	0	0	0	0	0	0	0	0	0
COG4198	Uncharacterized conserved protein, DUF1015 family	1	0	0	0	0	0	0	0	0	0	0	0	0	0	0	0	0	0	0
COG4272	Uncharacterized membrane protein	1	0	0	0	0	0	0	0	0	0	0	0	0	0	0	0	0	0	0
COG4280	Uncharacterized membrane protein	1	0	0	0	0	0	0	0	0	0	0	0	0	0	0	0	0	0	0
COG4422	Bacteriophage protein gp37	1	0	0	0	0	0	0	0	0	0	0	0	0	0	0	0	0	0	0
COG4632	Exopolysaccharide biosynthesis protein related to N-acetylglucosamine-1-phosphodiester alpha-N-acety...	1	0	0	0	0	0	0	0	0	0	0	0	0	0	0	0	0	0	0
COG4682	Uncharacterized membrane protein YiaA	1	0	0	0	0	0	0	0	0	0	0	0	0	0	0	0	0	0	0
COG4704	Uncharacterized conserved protein, DUF2141 family	1	0	0	0	0	0	0	0	0	0	0	0	0	0	0	0	0	0	0
COG4884	Uncharacterized conserved protein YfeS, contains WGR domain	1	0	0	0	0	0	0	0	0	0	0	0	0	0	0	0	0	0	0
COG4899	Uncharacterized protein	1	0	0	0	0	0	0	0	0	0	0	0	0	0	0	0	0	0	0
COG4947	Esterase/lipase superfamily enzyme	1	0	0	0	0	0	0	0	0	0	0	0	0	0	0	0	0	0	0
COG5031	Ubiquinone biosynthesis protein Coq4	1	0	0	0	0	0	0	0	0	0	0	0	0	0	0	0	0	0	0
COG5184	Alpha-tubulin suppressor and related RCC1 domain-containing proteins	1	0	0	0	0	0	0	0	0	0	0	0	0	0	0	0	0	0	0
COG5547	Uncharacterized membrane protein	1	0	0	0	0	0	0	0	0	0	0	0	0	0	0	0	0	0	0
COG5633	Uncharacterized conserved protein YcfL	1	0	0	0	0	0	0	0	0	0	0	0	0	0	0	0	0	0	0
COG0297	Glycogen synthase	2	0	0	0	1	1	1	0	1	1	0	1	1	1	1	0	0	0	0
COG0396	Fe-S cluster assembly ATPase SufC	2	1	0	1	1	1	1	1	1	1	1	0	0	0	1	1	1	1	1
COG0482	tRNA U34 2-thiouridine synthase MnmA/TrmU, contains the PP-loop ATPase domain	2	1	1	1	1	1	1	1	1	1	1	1	1	1	1	1	1	1	1
COG0504	CTP synthase (UTP-ammonia lyase)	2	1	1	1	1	1	1	1	1	1	1	1	1	1	1	1	1	1	1
COG0677	UDP-N-acetyl-D-mannosaminuronate dehydrogenase	2	1	1	0	0	0	1	0	1	1	1	0	0	1	1	0	0	0	0
COG0690	Preprotein translocase subunit SecE	2	1	1	1	1	1	1	1	1	1	1	0	0	1	1	1	1	1	1
COG0694	Fe-S cluster biogenesis protein NfuA, 4Fe-4S-binding domain	2	0	0	1	1	1	0	1	1	1	1	1	1	1	1	0	1	0	1
COG1054	Predicted sulfurtransferase	2	1	1	1	1	1	1	0	0	1	1	1	1	1	1	1	1	1	1
COG1137	ABC-type lipopolysaccharide export system, ATPase component	2	1	1	0	0	0	0	0	1	0	1	1	1	1	1	0	0	0	0
COG1446	Isoaspartyl peptidase or L-asparaginase, Ntn-hydrolase superfamily	2	0	0	0	0	0	0	0	0	0	0	0	0	0	1	0	0	0	0
COG1633	Rubrerythrin	2	0	0	1	1	1	0	0	0	0	1	0	0	0	0	0	0	0	0
COG2077	Peroxiredoxin	2	0	0	1	1	1	1	0	1	0	0	1	1	1	0	0	0	0	0
COG2454	Uncharacterized protein	2	0	0	0	0	1	0	0	0	0	0	0	0	0	0	0	0	0	0
COG2732	Barstar, RNAse (barnase) inhibitor	2	1	0	1	1	0	0	0	0	0	0	1	1	0	0	0	1	0	0
COG2849	Antitoxin component YwqK of the YwqJK toxin-antitoxin module	2	1	0	0	0	1	0	0	0	0	0	1	1	0	0	0	0	0	0
COG3086	Positive regulator of sigma E activity	2	0	0	0	0	0	0	0	0	0	0	1	1	0	0	0	0	0	0
COG3432	Predicted transcriptional regulator	2	0	0	0	0	0	0	0	0	0	0	0	0	0	0	0	0	0	0
COG3669	Alpha-L-fucosidase	2	0	0	0	0	0	0	0	0	0	0	0	0	0	0	0	0	0	0
COG3748	Uncharacterized membrane protein	2	1	0	0	0	0	0	0	0	0	1	1	1	1	0	0	0	0	0
COG4106	Trans-aconitate methyltransferase	2	1	0	0	0	1	1	0	0	0	0	1	1	1	0	0	1	0	0
COG4111	Uncharacterized conserved protein	2	1	0	0	0	0	0	0	0	0	1	0	0	0	0	0	0	0	0
COG4219	Signal transducer regulating beta-lactamase production, contains metallopeptidase domain	2	0	0	1	0	0	0	0	0	0	0	0	0	0	1	0	0	0	0
COG4314	Nitrous oxide reductase accessory protein NosL	2	1	0	0	0	0	0	0	0	0	1	1	1	1	0	0	0	0	0
COG4675	Microcystin-dependent protein (function unknown)	2	0	1	0	0	0	0	0	0	0	0	0	0	1	0	0	0	0	0
COG4706	Predicted 3-hydroxylacyl-ACP dehydratase, HotDog domain	2	0	0	0	0	0	0	0	0	0	0	0	0	0	1	0	0	0	0
COG4748	Uncharacterized protein	2	0	0	0	0	0	0	0	0	0	0	0	0	0	0	0	0	0	0
COG4782	Esterase/lipase superfamily enzyme	2	0	0	0	0	0	0	0	0	0	1	0	0	0	0	0	0	0	0
COG5395	Uncharacterized membrane protein	2	0	0	0	0	0	0	1	0	0	0	0	0	0	0	0	0	0	0
COG5587	Uncharacterized conserved protein, DUF2461 family	2	0	0	0	0	0	0	1	0	0	0	0	0	0	1	1	1	1	1
COG0038	H+/Cl- antiporter ClcA	3	1	1	0	0	1	0	0	2	0	1	0	0	0	0	1	1	0	0
COG0622	Predicted phosphodiesterase	3	0	0	2	1	2	1	0	2	2	0	2	1	0	1	1	1	1	0
COG1086	NDP-sugar epimerase, includes UDP-GlcNAc-inverting 4,6-dehydratase FlaA1 and capsular polysaccharide biosynthesis protein EpsC	3	2	1	2	2	0	2	0	1	2	0	2	1	1	1	0	0	0	0
COG1209	dTDP-glucose pyrophosphorylase	3	1	1	1	1	0	1	1	1	0	1	1	1	1	1	1	2	1	1
COG1770	Protease II	3	0	0	0	0	0	0	1	0	0	1	1	1	1	1	1	1	1	1
COG1858	Cytochrome c peroxidase	3	2	0	0	0	0	0	0	0	0	1	2	2	1	2	0	0	0	0
COG2214	Curved DNA-binding protein CbpA, contains a DnaJ-like domain	3	0	0	0	0	0	0	0	0	0	0	0	0	0	0	0	0	0	0
COG2356	Endonuclease I	3	0	0	1	1	0	0	0	0	0	0	2	1	1	0	0	0	0	0
COG2949	Uncharacterized periplasmic protein SanA, affects membrane permeability for vancomycin	3	0	0	0	0	0	0	0	0	0	0	0	0	0	0	1	2	1	0
COG3104	Dipeptide/tripeptide permease	3	0	0	1	1	1	0	1	0	0	0	0	0	0	2	1	1	1	1
COG3145	Alkylated DNA repair dioxygenase AlkB	3	1	1	0	0	0	0	1	0	0	1	1	1	1	2	1	2	0	1
COG4242	Cyanophycinase and related exopeptidases	3	0	0	0	0	1	0	0	0	0	0	0	0	0	0	0	0	0	0
COG4245	Uncharacterized conserved protein YegL, contains vWA domain of TerY type	3	0	0	0	0	2	0	1	0	0	0	0	0	1	0	0	0	1	0
COG4276	Ligand-binding SRPBCC domain	3	0	0	0	0	0	0	1	1	2	0	1	1	0	0	0	1	0	1
COG4339	Predicted metal-dependent phosphohydrolase, HD superfamily	3	0	1	0	0	0	0	1	0	0	0	1	1	0	0	0	0	0	0
COG4430	Uncharacterized conserved protein YdeI, YjbR/CyaY-like superfamily, DUF1801 family	3	0	0	0	1	2	0	2	0	0	0	0	0	0	0	0	1	1	0
COG4775	Outer membrane protein assembly factor BamA	3	1	1	0	0	0	0	0	1	0	1	1	1	2	1	0	0	0	0
COG4886	Leucine-rich repeat (LRR) protein	3	0	0	0	0	0	0	0	0	0	0	1	0	0	0	0	0	0	0
COG5520	O-Glycosyl hydrolase	3	0	0	1	1	1	0	0	0	0	0	0	0	0	0	0	0	0	0
COG0010	Arginase family enzyme	4	0	0	2	3	2	0	0	1	2	2	3	3	1	1	0	2	1	1
COG0156	7-keto-8-aminopelargonate synthetase or related enzyme	4	1	1	1	2	0	1	3	1	1	2	1	1	3	2	1	1	1	1
COG0489	Chromosome partitioning ATPase, Mrp family, contains Fe-S cluster	4	1	1	2	3	2	2	2	3	3	1	1	1	1	1	2	3	2	1
COG0793	C-terminal processing protease CtpA/Prc, contains a PDZ domain	4	1	2	2	2	2	1	0	1	1	1	2	2	2	2	0	0	0	0
COG2143	Thioredoxin-related protein	4	0	0	1	0	1	0	0	0	0	1	0	0	0	0	0	0	0	0
COG2234	Zn-dependent amino- or carboxypeptidase, M28 family	4	0	0	0	1	0	0	0	0	0	0	2	1	0	1	2	1	1	1
COG2834	Outer membrane lipoprotein-sorting protein	4	1	1	1	1	2	0	0	2	0	1	1	1	1	1	0	0	0	0
COG3000	Sterol desaturase/sphingolipid hydroxylase, fatty acid hydroxylase superfamily	4	1	1	0	0	0	0	0	0	0	2	3	2	1	0	1	1	1	0
COG3507	Beta-xylosidase	4	0	0	1	2	2	0	0	0	1	0	0	0	0	3	0	0	0	0
COG3537	Putative alpha-1,2-mannosidase	4	0	0	0	0	1	0	0	0	0	0	0	0	0	0	0	0	0	0
COG0189	Glutathione synthase/RimK-type ligase, ATP-grasp superfamily	5	1	1	0	0	2	0	1	1	2	2	4	4	2	2	0	0	1	0
COG0847	DNA polymerase III, epsilon subunit or related 3'-5' exonuclease	5	3	1	1	0	3	0	1	0	0	1	4	3	2	2	2	2	1	0
COG2388	Predicted acetyltransferase, GNAT superfamily	5	1	0	0	0	0	2	3	0	2	0	1	1	1	1	3	4	3	3
COG3637	Opacity protein and related surface antigens	5	0	0	0	0	0	0	0	0	0	2	4	0	1	0	0	0	0	0
COG4206	Outer membrane cobalamin receptor protein	5	1	1	0	0	0	0	0	2	0	0	1	1	1	1	0	0	0	0
COG0025	NhaP-type Na+/H+ or K+/H+ antiporter	6	2	1	1	2	1	2	1	1	4	1	4	4	1	0	2	3	4	2
COG0304	3-oxoacyl-(acyl-carrier-protein) synthase	6	1	1	2	2	3	1	5	1	1	2	5	5	5	3	1	1	1	1
COG1506	Dipeptidyl aminopeptidase/acylaminoacyl peptidase	6	1	0	2	1	4	1	2	0	3	0	1	1	0	3	1	2	1	1
COG1741	Redox-sensitive bicupin YhaK, pirin superfamily	6	4	3	0	0	0	0	4	0	1	1	4	4	4	3	4	3	3	4
COG3781	Predicted membrane chloride channel, bestrophin family	6	0	1	0	0	0	0	0	0	0	0	0	0	2	0	0	0	0	0
COG0738	Fucose permease	7	0	0	3	2	1	0	1	0	0	1	0	0	0	2	0	2	1	1
COG2249	Putative NADPH-quinone reductase (modulator of drug activity B)	7	0	2	2	2	0	1	1	0	0	2	5	4	3	0	0	1	0	0
COG2353	Polyisoprenoid-binding periplasmic protein YceI	7	2	2	0	0	1	0	2	1	1	2	2	2	1	5	2	3	1	2
COG1472	Periplasmic beta-glucosidase and related glycosidases	8	1	1	1	1	3	0	3	1	2	1	2	2	2	5	1	3	1	2
COG2259	Uncharacterized membrane protein YphA, DoxX/SURF4 family	8	3	1	2	2	4	0	7	0	4	0	3	3	3	1	4	5	3	4
COG2318	Uncharacterized damage-inducible protein DinB (forms a four-helix bundle)	8	1	0	3	4	4	0	1	0	2	3	1	1	1	1	0	1	2	0
COG0526	Thiol-disulfide isomerase or thioredoxin	10	5	0	5	3	4	0	3	2	1	2	4	3	3	5	7	4	4	1
COG3279	DNA-binding response regulator, LytR/AlgR family	12	0	1	2	3	4	0	1	2	0	0	2	1	1	3	1	1	1	1
COG0463	Glycosyltransferase involved in cell wall bisynthesis	17	3	1	10	9	6	5	11	13	6	6	7	2	4	7	1	4	3	0
COG1733	DNA-binding transcriptional regulator, HxlR family	18	1	3	7	10	4	1	13	2	1	2	4	4	2	0	3	9	5	7
COG0664	cAMP-binding domain of CRP or a regulatory subunit of cAMP-dependent protein kinases	30	5	3	2	1	5	3	2	6	4	5	6	5	7	3	1	1	1	1
COG1629	Outer membrane receptor proteins, mostly Fe transport	31	13	4	0	0	0	0	1	2	0	1	26	15	8	14	0	0	0	0
COG2207	AraC-type DNA-binding domain and AraC-containing proteins	63	25	12	6	4	20	0	20	2	2	11	53	50	37	4	10	27	15	13

[truncated: 20 more sheets: S10b, S10c, S11, S12, S13, S14, S15, S16, S17, S18, S19, S20, S21, S22, S23, S24, S25, S26, S27, S28]
